# Supplementary material for: Costs of implementing universal test and treat in three correctional facilities in South Africa and Zambia
Source: PLoS One. 2022 Aug 25;17(8):e0272595. doi: 10.1371/journal.pone.0272595 (PMC9409581; doi:10.1371/journal.pone.0272595)
Supplement: S1 File — (ZIP) [file pone.0272595.s004.zip]

Archive with 3 entries (3 files):
- S4_Dataset_Brandvlei.csv.xlsx
- S5_Dataset_Johannesburg.csv.xlsx
- S6_Dataset_Lusaka.csv.xlsx
