# Supplementary material for: Costs of implementing universal test and treat in three correctional facilities in South Africa and Zambia
Source: PLoS One. 2022 Aug 25;17(8):e0272595. doi: 10.1371/journal.pone.0272595 (PMC9409581; doi:10.1371/journal.pone.0272595)
Supplement: S1 File — (ZIP) [file pone.0272595.s004.zip › S4_Dataset_Brandvlei.csv.xlsx]

## Sheet: Time activity_data
Day of the week	Activity code	Other activity	Total time spent completing activity	Total time spent in hours	Time (8:00 - 9:00)	Time (9:00 - 10:00)	Time (10:00 - 11:00)	Time (11:00 - 12:00)	Time (12:00 - 13:00)	Time (13:00 - 14:00)	Time (14:00 - 15:00)	Time (15:00 - 16:00)	Time (16:00 - 17:00)	Time (17:00 - 18:00)	Time (18:00 - 19:00)	Time (19:00 - 20:00)
Monday
Tuesday	A01: Gathering inmates to be tested		180	3		60	60	60
Wednesday	A12: Educational messages to patients about HIV, treatment adherence		60	1		60
Thursday	A26: Meetings related to HIV and TB care		60	1							60
Friday
Saturday	A17: Liaison with correctional staff and inmates		60	1	60
Sunday
Monday	A32: Other, specify	Admin and correspondence with the other heads of centres or health managers.	90	1.5	30	30	30
Tuesday	A32: Other, specify	Admin and correspondence with the other heads of centres or health managers.	180	3	60	30		30	60
Thursday	A32: Other, specify	Admin and correspondence with heads of centres and health managers.	30	0.5								30
Friday	A32: Other, specify	Admin and Correspondence with other heads of centres and health managers	60	1			30	30
Monday	A08: Symptom screening for TB		60	1	60
Monday	A09: Collection of sputum samples		30	0.5		30
Monday	A12: Educational messages to patients about HIV, treatment adherence		60	1			60
Monday	A14: Collection of bloods		60	1				60
Monday	A18: Distribution of TB and HIV drugs		30	0.5					30
Monday	A22: Admin		60	1						60
Monday	A19: Storage of TB and HIV drugs		60	1							60
Tuesday	A08: Symptom screening for TB		60	1	60
Tuesday	A09: Collection of sputum samples		30	0.5		30
Tuesday	A12: Educational messages to patients about HIV, treatment adherence		60	1			60
Tuesday	A14: Collection of bloods		60	1				60
Tuesday	A18: Distribution of TB and HIV drugs		30	0.5					30
Tuesday	A19: Storage of TB and HIV drugs		60	1						60
Tuesday	A22: Admin		60	1							60
Wednesday	A08: Symptom screening for TB		60	1	60
Wednesday	A09: Collection of sputum samples		30	0.5		30
Wednesday	A12: Educational messages to patients about HIV, treatment adherence		60	1			60
Wednesday	A14: Collection of bloods		60	1				60
Wednesday	A18: Distribution of TB and HIV drugs		30	0.5					30
Wednesday	A19: Storage of TB and HIV drugs		60	1						60
Wednesday	A22: Admin		60	1							60
Friday	A08: Symptom screening for TB		60	1	60
Thursday	A09: Collection of sputum samples		30	0.5		30
Thursday	A12: Educational messages to patients about HIV, treatment adherence		60	1			60
Thursday	A14: Collection of bloods		60	1				60
Thursday	A18: Distribution of TB and HIV drugs		30	0.5					30
Thursday	A19: Storage of TB and HIV drugs		60	1						60
Thursday	A22: Admin		60	1							60
Saturday	A08: Symptom screening for TB		60	1	60
Friday	A09: Collection of sputum samples		30	0.5		30
Friday	A12: Educational messages to patients about HIV, treatment adherence		60	1			60
Friday	A14: Collection of bloods		60	1				60
Friday	A18: Distribution of TB and HIV drugs		30	0.5					30
Friday	A19: Storage of TB and HIV drugs		60	1						60
Friday	A22: Admin		60	1							60
Saturday	A22: Admin		120	2						60	60
Sunday	A22: Admin		120	2						60	60
Monday	A01: Gathering inmates to be tested		60	1		60
Monday	A02: Finding patients for clinic visits, group test		60	1			60
Monday	A03: Escorting inmates to clinic visits		60	1	60
Monday	A04: Group counselling		60	1				60
Monday	A17: Liaison with correctional staff and inmates		60	1						60
Monday	A22: Admin		120	2							60	60
Tuesday	A01: Gathering inmates to be tested		60	1		60
Tuesday	A02: Finding patients for clinic visits, group test		60	1			60
Tuesday	A03: Escorting inmates to clinic visits		60	1				60
Tuesday	A04: Group counselling		60	1					60
Tuesday	A17: Liaison with correctional staff and inmates		60	1							60
Tuesday	A22: Admin		120	2						60		60
Wednesday	A01: Gathering inmates to be tested		60	1		60
Wednesday	A02: Finding patients for clinic visits, group test		60	1			60
Wednesday	A03: Escorting inmates to clinic visits		60	1				60
Wednesday	A17: Liaison with correctional staff and inmates		60	1						60
Wednesday	A22: Admin		60	1							60
Wednesday	A04: Group counselling		120	2					60			60
Thursday	A01: Gathering inmates to be tested		60	1		60
Thursday	A02: Finding patients for clinic visits, group test		60	1			60
Thursday	A04: Group counselling		60	1				60
Thursday	A17: Liaison with correctional staff and inmates		60	1						60
Thursday	A22: Admin		120	2							60	60
Friday	A01: Gathering inmates to be tested		60	1		60
Friday	A02: Finding patients for clinic visits, group test		60	1			60
Friday	A03: Escorting inmates to clinic visits		60	1				60
Friday	A04: Group counselling		60	1					60
Friday	A17: Liaison with correctional staff and inmates		60	1							60
Friday	A22: Admin		120	2						60		60
Monday	A01: Gathering inmates to be tested		60	1	60
Monday	A10: Counselling after result		15	0.25				15
Monday	A17: Liaison with correctional staff and inmates		60	1					60
Monday	A22: Admin		120	2		60					60
Monday	A24: Data collection (CRFs and Survey for TasP)		30	0.5				30
Tuesday	A04: Group counselling		30	0.5							30
Tuesday	A17: Liaison with correctional staff and inmates		60	1					30	30
Tuesday	A22: Admin		30	0.5							30
Tuesday	A24: Data collection (CRFs and Survey for TasP)		30	0.5				30
Tuesday	A26: Meetings related to HIV and TB care		60	1		60
Tuesday	A28: Training related to HIV and TB care		90	1.5			60	30
Wednesday	A04: Group counselling		30	0.5							30
Wednesday	A11: Adherence counselling		60	1			60
Wednesday	A17: Liaison with correctional staff and inmates		60	1					30	30
Wednesday	A22: Admin		90	1.5		60					30
Wednesday	A24: Data collection (CRFs and Survey for TasP)		30	0.5				30
Wednesday	A17: Liaison with correctional staff and inmates		30	0.5				30
Thursday	A04: Group counselling		30	0.5							30
Thursday	A17: Liaison with correctional staff and inmates		60	1				60
Thursday	A22: Admin		120	2		60					60
Thursday	A24: Data collection (CRFs and Survey for TasP)		60	1					60
Friday	A10: Counselling after result		15	0.25				15
Thursday	A17: Liaison with correctional staff and inmates		45	0.75				45
Friday	A22: Admin		60	1		60
Thursday	A24: Data collection (CRFs and Survey for TasP)		45	0.75					45
Monday	A06: Screening for HIV		30	0.5	30
Monday	A08: Symptom screening for TB		30	0.5	30
Monday	A09: Collection of sputum samples		30	0.5	30
Monday	A12: Educational messages to patients about HIV, treatment adherence		30	0.5		30
Monday	A14: Collection of bloods		20	0.333333			20
Monday	A16: ART maintenance		30	0.5	30
Monday	A17: Liaison with correctional staff and inmates		20	0.333333	20
Monday	A18: Distribution of TB and HIV drugs		30	0.5	30
Monday	A22: Admin		90	1.5					60		30
Tuesday	A06: Screening for HIV		60	1		60
Tuesday	A08: Symptom screening for TB		60	1			60
Tuesday	A09: Collection of sputum samples		30	0.5		30
Tuesday	A14: Collection of bloods		15	0.25				15
Tuesday	A16: ART maintenance		15	0.25			15
Tuesday	A20: Sending specimens to lab		15	0.25				15
Tuesday	A22: Admin		105	1.75						60		45
Tuesday	A27: Staff supervision related to HIV and TB care		30	0.5					30
Wednesday	A22: Admin		90	1.5			30	60
Wednesday	A32: Other, specify	Medical parole applications and referrals	90	1.5	40	10	15	25
Wednesday	A25: Management and upload of HIV and TB data		60	1			60
Wednesday	A29: Pre-departure counselling and referral planning		60	1			60
Thursday	A32: Other, specify	Medical parole applications and referrals	115	1.91667	60			30			25
Thursday	A29: Pre-departure counselling and referral planning		90	1.5		30				60
Thursday	A25: Management and upload of HIV and TB data		45	0.75			45
Thursday	A22: Admin		75	1.25					45		30
Thursday	A26: Meetings related to HIV and TB care		60	1					30	30
Friday	A17: Liaison with correctional staff and inmates		60	1	30				30
Friday	A18: Distribution of TB and HIV drugs		45	0.75		30	15
Friday	A19: Storage of TB and HIV drugs		30	0.5							30
Friday	A20: Sending specimens to lab		30	0.5					30
Friday	A22: Admin		90	1.5	30				30		30
Friday	A29: Pre-departure counselling and referral planning		30	0.5			30
Saturday	A18: Distribution of TB and HIV drugs		30	0.5	30
Saturday	A22: Admin		60	1		60
Sunday	A18: Distribution of TB and HIV drugs		30	0.5	30
Saturday	A22: Admin		60	1		60
Monday	A06: Screening for HIV		5	0.0833333	5
Monday	A10: Counselling after result		5	0.0833333	5
Monday	A11: Adherence counselling		40	0.666667	10	10	10	10
Monday	A12: Educational messages to patients about HIV, treatment adherence		10	0.166667		10
Monday	A15: ART initiation		10	0.166667		10
Monday	A17: Liaison with correctional staff and inmates		10	0.166667		10
Monday	A18: Distribution of TB and HIV drugs		10	0.166667		10
Monday	A19: Storage of TB and HIV drugs		5	0.0833333			5
Monday	A20: Sending specimens to lab		5	0.0833333			5
Tuesday	A01: Gathering inmates to be tested		5	0.0833333	5
Tuesday	A02: Finding patients for clinic visits, group test		2	0.0333333	2
Tuesday	A05: Pre-testing counselling		3	0.05	3
Tuesday	A06: Screening for HIV		3	0.05	3
Tuesday	A07: Testing for HIV		5	0.0833333	5
Tuesday	A08: Symptom screening for TB		2	0.0333333	2
Tuesday	A10: Counselling after result		5	0.0833333	5
Tuesday	A11: Adherence counselling		5	0.0833333	5
Wednesday	A01: Gathering inmates to be tested		5	0.0833333	5
Wednesday	A02: Finding patients for clinic visits, group test		2	0.0333333	2
Wednesday	A05: Pre-testing counselling		3	0.05	3
Wednesday	A06: Screening for HIV		3	0.05	3
Wednesday	A07: Testing for HIV		5	0.0833333	5
Wednesday	A08: Symptom screening for TB		2	0.0333333	2
Wednesday	A10: Counselling after result		5	0.0833333	5
Wednesday	A11: Adherence counselling		5	0.0833333	5
Thursday	A01: Gathering inmates to be tested		5	0.0833333	5
Thursday	A02: Finding patients for clinic visits, group test		2	0.0333333	2
Thursday	A05: Pre-testing counselling		3	0.05	3
Thursday	A06: Screening for HIV		3	0.05	3
Thursday	A07: Testing for HIV		5	0.0833333	5
Thursday	A08: Symptom screening for TB		2	0.0333333	2
Thursday	A10: Counselling after result		5	0.0833333	5
Thursday	A11: Adherence counselling		5	0.0833333	5
Friday	A06: Screening for HIV		3	0.05	3
Friday	A10: Counselling after result		5	0.0833333	5
Friday	A11: Adherence counselling		5	0.0833333	5
Friday	A12: Educational messages to patients about HIV, treatment adherence		5	0.0833333	5
Friday	A03: Escorting inmates to clinic visits		3	0.05	3
Friday	A17: Liaison with correctional staff and inmates		5	0.0833333	5
Friday	A18: Distribution of TB and HIV drugs		5	0.0833333	5
Friday	A19: Storage of TB and HIV drugs		5	0.0833333	5
Friday	A20: Sending specimens to lab		5	0.0833333	5
Monday	A01: Gathering inmates to be tested		20	0.333333	20
Monday	A04: Group counselling		30	0.5		30
Monday	A05: Pre-testing counselling		3	0.05		3
Monday	A06: Screening for HIV		3	0.05		3
Monday	A07: Testing for HIV		3	0.05		3
Monday	A08: Symptom screening for TB		10	0.166667			10
Monday	A09: Collection of sputum samples		20	0.333333			20
Monday	A10: Counselling after result		20	0.333333			20
Monday	A11: Adherence counselling		10	0.166667				10
Monday	A16: ART maintenance		60	1					60
Monday	A22: Admin		30	0.5						30
Monday	A23: Short and clinical follow-up with HIV and TB patients		30	0.5						30
Monday	A26: Meetings related to HIV and TB care		30	0.5							30
Monday	A27: Staff supervision related to HIV and TB care		30	0.5							30
Monday	A29: Pre-departure counselling and referral planning		30	0.5								30
Tuesday	A16: ART maintenance		60	1					60
Tuesday	A22: Admin		30	0.5						30
Tuesday	A23: Short and clinical follow-up with HIV and TB patients		30	0.5						30
Wednesday	A16: ART maintenance		60	1					60
Wednesday	A22: Admin		30	0.5						30
Wednesday	A23: Short and clinical follow-up with HIV and TB patients		30	0.5						30
Thursday	A16: ART maintenance		60	1					60
Thursday	A22: Admin		30	0.5						30
Thursday	A23: Short and clinical follow-up with HIV and TB patients		30	0.5						30
Friday	A16: ART maintenance		60	1					60
Friday	A22: Admin		30	0.5						30
Friday	A23: Short and clinical follow-up with HIV and TB patients		30	0.5						30
Monday	A17: Liaison with correctional staff and inmates		20	0.333333		20
Tuesday	A22: Admin		40	0.666667		40
Wednesday	A12: Educational messages to patients about HIV, treatment adherence		120	2		30	60	30
Wednesday	A22: Admin		30	0.5							30
Thursday	A22: Admin		30	0.5							30
Friday
Saturday
Sunday
Tuesday	A01: Gathering inmates to be tested		60	1			60
Tuesday	A27: Staff supervision related to HIV and TB care		75	1.25				60	15
Wednesday	A29: Pre-departure counselling and referral planning		120	2		60	60
Thursday	A29: Pre-departure counselling and referral planning		120	2		60	60
Friday
Saturday
Sunday
Monday	A17: Liaison with correctional staff and inmates		60	1		60
Tuesday	A01: Gathering inmates to be tested		30	0.5	30
Tuesday	A12: Educational messages to patients about HIV, treatment adherence		120	2		60	60
Wednesday	A32: Other, specify	Transfer of TB patients for isolation.	20	0.333333		20
Thursday
Friday	A17: Liaison with correctional staff and inmates		60	1		60
Saturday	A17: Liaison with correctional staff and inmates		60	1		60
Sunday	A17: Liaison with correctional staff and inmates		60	1		60
Monday			30	0.5	30
Monday	A23: Short and clinical follow-up with HIV and TB patients		30	0.5					30
Monday	A27: Staff supervision related to HIV and TB care		30	0.5	30
Monday	A29: Pre-departure counselling and referral planning		30	0.5	15							15
Tuesday	A23: Short and clinical follow-up with HIV and TB patients		30	0.5	30
Wednesday	A27: Staff supervision related to HIV and TB care		30	0.5		30
Tuesday	A29: Pre-departure counselling and referral planning		30	0.5	15							15
Wednesday	A22: Admin		60	1				60
Wednesday	A23: Short and clinical follow-up with HIV and TB patients		30	0.5	30
Wednesday	A27: Staff supervision related to HIV and TB care		30	0.5	15							15
Thursday	A19: Storage of TB and HIV drugs		20	0.333333		20
Thursday	A20: Sending specimens to lab		10	0.166667	5				5
Thursday	A22: Admin		60	1				60
Thursday	A23: Short and clinical follow-up with HIV and TB patients		30	0.5	30
Monday	A01: Gathering inmates to be tested		20	0.333333		20
Monday	A02: Finding patients for clinic visits, group test		20	0.333333		20
Monday	A03: Escorting inmates to clinic visits		5	0.0833333		5
Monday	A04: Group counselling		10	0.166667		5					5
Monday	A05: Pre-testing counselling		10	0.166667		5					5
Monday	A06: Screening for HIV		10	0.166667		5					5
Monday	A07: Testing for HIV		20	0.333333		10					10
Monday	A11: Adherence counselling		10	0.166667		10
Monday	A12: Educational messages to patients about HIV, treatment adherence		60	1							60
Tuesday	A01: Gathering inmates to be tested		20	0.333333		20
Tuesday	A03: Escorting inmates to clinic visits		5	0.0833333		5
Tuesday	A11: Adherence counselling		30	0.5		30
Wednesday	A01: Gathering inmates to be tested		20	0.333333		20
Wednesday	A02: Finding patients for clinic visits, group test		20	0.333333		20
Wednesday	A03: Escorting inmates to clinic visits		5	0.0833333		5
Wednesday	A04: Group counselling		5	0.0833333		5
Wednesday	A05: Pre-testing counselling		5	0.0833333		5
Wednesday	A06: Screening for HIV		5	0.0833333		5
Wednesday	A07: Testing for HIV		10	0.166667		10
Thursday	A01: Gathering inmates to be tested		20	0.333333	20
Thursday	A03: Escorting inmates to clinic visits		20	0.333333	20
Thursday	A04: Group counselling		5	0.0833333	5
Thursday	A05: Pre-testing counselling		5	0.0833333	5
Thursday	A06: Screening for HIV		5	0.0833333	5
Thursday	A07: Testing for HIV		10	0.166667	10
Thursday	A11: Adherence counselling		10	0.166667	10
Friday	A03: Escorting inmates to clinic visits		5	0.0833333	5
Friday	A02: Finding patients for clinic visits, group test		20	0.333333	20
Saturday
Sunday	A02: Finding patients for clinic visits, group test		20	0.333333		20
Sunday	A03: Escorting inmates to clinic visits		5	0.0833333		5
Monday	A01: Gathering inmates to be tested		20	0.333333		20
Monday	A03: Escorting inmates to clinic visits		5	0.0833333		5
Monday	A05: Pre-testing counselling		10	0.166667		10
Monday	A06: Screening for HIV		5	0.0833333		5
Monday	A07: Testing for HIV		5	0.0833333		5
Monday	A08: Symptom screening for TB		15	0.25		15
Monday	A09: Collection of sputum samples		5	0.0833333		5
Monday	A11: Adherence counselling		10	0.166667		10
Monday	A20: Sending specimens to lab		30	0.5					30
Tuesday	A01: Gathering inmates to be tested		20	0.333333		20
Tuesday	A03: Escorting inmates to clinic visits		5	0.0833333		5
Tuesday	A05: Pre-testing counselling		5	0.0833333		5
Tuesday	A01: Gathering inmates to be tested		5	0.0833333		5
Tuesday	A07: Testing for HIV		10	0.166667		10
Wednesday	A01: Gathering inmates to be tested		20	0.333333		20
Wednesday	A03: Escorting inmates to clinic visits		10	0.166667		5			5
Thursday	A01: Gathering inmates to be tested		20	0.333333		20
Thursday	A03: Escorting inmates to clinic visits		5	0.0833333		5
Thursday	A05: Pre-testing counselling		5	0.0833333		5
Thursday	A06: Screening for HIV		5	0.0833333		5
Thursday	A07: Testing for HIV		10	0.166667		10
Friday	A01: Gathering inmates to be tested		20	0.333333		20
Friday	A03: Escorting inmates to clinic visits		5	0.0833333		5
Friday	A05: Pre-testing counselling		5	0.0833333		5
Friday	A06: Screening for HIV		5	0.0833333		5
Friday	A07: Testing for HIV		10	0.166667		10
Saturday
Sunday	A01: Gathering inmates to be tested		20	0.333333		20
Sunday	A03: Escorting inmates to clinic visits		5	0.0833333		5
Monday	A02: Finding patients for clinic visits, group test		60	1		30	30
Monday	A02: Finding patients for clinic visits, group test		90	1.5				60		30
Monday	A17: Liaison with correctional staff and inmates		60	1							60
Monday	A22: Admin		120	2					60		30	30
Monday	A03: Escorting inmates to clinic visits		60	1			60
Tuesday	A01: Gathering inmates to be tested		60	1			60
Tuesday	A02: Finding patients for clinic visits, group test		60	1		60
Tuesday	A17: Liaison with correctional staff and inmates		90	1.5	30						60
Tuesday	A22: Admin		105	1.75					45		60
Tuesday	A03: Escorting inmates to clinic visits		60	1			60
Wednesday	A01: Gathering inmates to be tested		60	1		60
Wednesday	A02: Finding patients for clinic visits, group test		45	0.75			45
Wednesday	A17: Liaison with correctional staff and inmates		90	1.5	30					30	30
Wednesday	A22: Admin		105	1.75					45			60
Wednesday	A03: Escorting inmates to clinic visits		60	1		60
Thursday	A01: Gathering inmates to be tested		60	1		60
Wednesday	A02: Finding patients for clinic visits, group test		45	0.75				45
Thursday	A17: Liaison with correctional staff and inmates		60	1			60
Thursday	A22: Admin		120	2					60		30	30
Wednesday	A03: Escorting inmates to clinic visits		60	1			60
Friday	A01: Gathering inmates to be tested		60	1		60
Friday	A02: Finding patients for clinic visits, group test		45	0.75				45
Friday	A17: Liaison with correctional staff and inmates		60	1			30				30
Friday	A22: Admin		105	1.75					45		60
Friday	A03: Escorting inmates to clinic visits		25	0.416667			25
Saturday	A22: Admin		75	1.25	30	30	15
Sunday	A22: Admin		75	1.25	30	30	15
Monday	A01: Gathering inmates to be tested		45	0.75	45
Monday	A02: Finding patients for clinic visits, group test		45	0.75		15	30
Monday	A03: Escorting inmates to clinic visits		45	0.75		15	30
Monday	A17: Liaison with correctional staff and inmates		45	0.75	30					15
Monday	A22: Admin		60	1							60
Tuesday	A01: Gathering inmates to be tested		45	0.75		45
Tuesday	A02: Finding patients for clinic visits, group test		45	0.75			30	15
Tuesday	A02: Finding patients for clinic visits, group test		45	0.75			30	15
Tuesday	A17: Liaison with correctional staff and inmates		60	1	30						30
Tuesday	A22: Admin		60	1				30			30
Wednesday	A01: Gathering inmates to be tested		30	0.5	30
Wednesday	A02: Finding patients for clinic visits, group test		30	0.5		30
Wednesday	A03: Escorting inmates to clinic visits		45	0.75			30	15
Wednesday	A17: Liaison with correctional staff and inmates		45	0.75				15	15		15
Wednesday	A22: Admin		60	1							60
Thursday	A01: Gathering inmates to be tested		45	0.75	45
Thursday	A02: Finding patients for clinic visits, group test		30	0.5		30
Thursday	A03: Escorting inmates to clinic visits		45	0.75			30	15
Thursday	A17: Liaison with correctional staff and inmates		30	0.5	30
Thursday	A22: Admin		105	1.75					15	30	60
Friday	A01: Gathering inmates to be tested		45	0.75	45
Friday	A02: Finding patients for clinic visits, group test		30	0.5		30
Friday	A03: Escorting inmates to clinic visits		45	0.75			45
Friday	A17: Liaison with correctional staff and inmates		45	0.75	30						15
Friday	A22: Admin		60	1							45	15
Saturday	A22: Admin		90	1.5	30	30	30
Sunday	A22: Admin		90	1.5	30	30	30
Monday	A02: Finding patients for clinic visits, group test		60	1		60
Monday	A02: Finding patients for clinic visits, group test		90	1.5			60	30
Monday	A03: Escorting inmates to clinic visits		60	1		30	30
Monday	A17: Liaison with correctional staff and inmates		60	1	30					30
Monday	A22: Admin		60	1					60
Tuesday	A01: Gathering inmates to be tested		60	1			60
Tuesday	A02: Finding patients for clinic visits, group test		60	1		60
Tuesday	A03: Escorting inmates to clinic visits		60	1			60
Tuesday	A17: Liaison with correctional staff and inmates		60	1	30							30
Tuesday	A22: Admin		90	1.5					60		30
Wednesday	A01: Gathering inmates to be tested		60	1	30	30
Wednesday	A02: Finding patients for clinic visits, group test		60	1			60
Wednesday	A03: Escorting inmates to clinic visits		45	0.75		30	15
Wednesday	A17: Liaison with correctional staff and inmates		40	0.666667						40
Wednesday	A22: Admin		30	0.5								30
Thursday	A01: Gathering inmates to be tested		60	1		60
Thursday	A02: Finding patients for clinic visits, group test		75	1.25			60	15
Thursday	A03: Escorting inmates to clinic visits		60	1		60
Thursday	A17: Liaison with correctional staff and inmates		60	1	30						30
Friday	A22: Admin		90	1.5					60			30
Friday	A01: Gathering inmates to be tested		60	1			60
Friday	A02: Finding patients for clinic visits, group test		30	0.5		15	15
Friday	A03: Escorting inmates to clinic visits		30	0.5			15	15
Friday	A17: Liaison with correctional staff and inmates		60	1	30							30
Friday	A22: Admin		90	1.5					60		30
Monday	A01: Gathering inmates to be tested		5	0.0833333	5
Monday	A08: Symptom screening for TB		30	0.5	30
Monday	A09: Collection of sputum samples		5	0.0833333	5
Monday	A17: Liaison with correctional staff and inmates		30	0.5					30
Monday	A18: Distribution of TB and HIV drugs		30	0.5		30
Monday	A19: Storage of TB and HIV drugs		5	0.0833333		5
Monday	A21: Cleaning clinic and cells of sick patients		30	0.5					30
Monday	A22: Admin		60	1							60
Monday	A26: Meetings related to HIV and TB care		60	1						60
Tuesday	A01: Gathering inmates to be tested		5	0.0833333	5
Tuesday	A08: Symptom screening for TB		30	0.5	30
Tuesday	A09: Collection of sputum samples		5	0.0833333	5
Tuesday	A12: Educational messages to patients about HIV, treatment adherence		30	0.5			30
Tuesday	A17: Liaison with correctional staff and inmates		30	0.5					30
Tuesday	A18: Distribution of TB and HIV drugs		30	0.5		30
Tuesday	A19: Storage of TB and HIV drugs		5	0.0833333		5
Tuesday	A21: Cleaning clinic and cells of sick patients		30	0.5					30
Tuesday	A22: Admin		60	1							60
Wednesday	A01: Gathering inmates to be tested		5	0.0833333	5
Wednesday	A09: Collection of sputum samples		5	0.0833333	5
Wednesday	A12: Educational messages to patients about HIV, treatment adherence		30	0.5			30
Wednesday	A17: Liaison with correctional staff and inmates		30	0.5					30
Wednesday	A18: Distribution of TB and HIV drugs		30	0.5		30
Wednesday	A19: Storage of TB and HIV drugs		5	0.0833333		5
Wednesday	A21: Cleaning clinic and cells of sick patients		30	0.5					30
Wednesday	A22: Admin		60	1							60
Thursday	A01: Gathering inmates to be tested		5	0.0833333	5
Thursday	A08: Symptom screening for TB		30	0.5	30
Thursday	A09: Collection of sputum samples		5	0.0833333	5
Thursday	A12: Educational messages to patients about HIV, treatment adherence		30	0.5			30
Thursday	A17: Liaison with correctional staff and inmates		30	0.5					30
Thursday	A18: Distribution of TB and HIV drugs		30	0.5		30
Thursday	A19: Storage of TB and HIV drugs		5	0.0833333		5
Thursday	A21: Cleaning clinic and cells of sick patients		30	0.5					30
Thursday	A22: Admin		60	1							60
Friday	A01: Gathering inmates to be tested		5	0.0833333	5
Friday	A08: Symptom screening for TB		30	0.5	30
Friday	A09: Collection of sputum samples		5	0.0833333	5
Friday	A17: Liaison with correctional staff and inmates		30	0.5					30
Friday	A18: Distribution of TB and HIV drugs		30	0.5		30
Friday	A19: Storage of TB and HIV drugs		5	0.0833333		5
Friday	A21: Cleaning clinic and cells of sick patients		30	0.5					30
Friday	A22: Admin		60	1							60
Saturday	A16: ART maintenance		30	0.5	30
Saturday	A17: Liaison with correctional staff and inmates		30	0.5					30
Saturday	A18: Distribution of TB and HIV drugs		30	0.5		30
Saturday	A19: Storage of TB and HIV drugs		5	0.0833333		5
Saturday	A21: Cleaning clinic and cells of sick patients		30	0.5					30
Saturday	A22: Admin		60	1							60
Sunday	A16: ART maintenance		30	0.5	30
Sunday	A17: Liaison with correctional staff and inmates		30	0.5					30
Sunday	A22: Admin		60	1							60
Monday	A01: Gathering inmates to be tested		60	1	60
Monday	A02: Finding patients for clinic visits, group test		30	0.5		30
Monday	A04: Group counselling		60	1			60
Monday	A05: Pre-testing counselling		60	1				60
Monday	A07: Testing for HIV		30	0.5						30
Monday	A11: Adherence counselling		60	1							60
Monday	A12: Educational messages to patients about HIV, treatment adherence		60	1								60
Monday	A22: Admin		60	1									60
Tuesday	A01: Gathering inmates to be tested		60	1	60
Tuesday	A02: Finding patients for clinic visits, group test		30	0.5		30
Tuesday	A04: Group counselling		60	1			60
Tuesday	A05: Pre-testing counselling		60	1				60
Tuesday	A06: Screening for HIV		30	0.5						30
Tuesday	A12: Educational messages to patients about HIV, treatment adherence		60	1							60
Tuesday	A12: Educational messages to patients about HIV, treatment adherence		60	1								60
Tuesday	A22: Admin		60	1									60
Wednesday	A01: Gathering inmates to be tested		60	1	60
Wednesday	A02: Finding patients for clinic visits, group test		30	0.5		30
Wednesday	A04: Group counselling		60	1			60
Wednesday	A05: Pre-testing counselling		60	1				60
Wednesday	A06: Screening for HIV		30	0.5						30
Wednesday	A11: Adherence counselling		60	1							60
Wednesday	A12: Educational messages to patients about HIV, treatment adherence		60	1								60
Wednesday	A22: Admin		60	1									60
Thursday	A01: Gathering inmates to be tested		60	1	60
Thursday	A02: Finding patients for clinic visits, group test		30	0.5		30
Thursday	A04: Group counselling		60	1			60
Thursday	A05: Pre-testing counselling		60	1				60
Friday	A06: Screening for HIV		30	0.5						30
Friday	A11: Adherence counselling		60	1							60
Thursday	A12: Educational messages to patients about HIV, treatment adherence		60	1								60
Thursday	A22: Admin		60	1									60
Friday	A01: Gathering inmates to be tested		60	1	60
Friday	A02: Finding patients for clinic visits, group test		30	0.5		30
Friday	A04: Group counselling		60	1			60
Friday	A06: Screening for HIV		60	1				60
Friday	A05: Pre-testing counselling		30	0.5						30
Friday	A11: Adherence counselling		60	1							60
Friday	A12: Educational messages to patients about HIV, treatment adherence		60	1								60
Friday	A22: Admin		60	1									60
Monday	A02: Finding patients for clinic visits, group test		60	1	60
Monday	A06: Screening for HIV		60	1		60
Monday	A08: Symptom screening for TB		60	1			60
Monday	A18: Distribution of TB and HIV drugs		120	2				60	60
Monday	A22: Admin		60	1							60
Monday	A31: Tea break		15	0.25			15
Monday	A30: Lunch break		30	0.5						30
Tuesday	A02: Finding patients for clinic visits, group test		60	1		60
Tuesday	A06: Screening for HIV		60	1			60
Tuesday	A08: Symptom screening for TB		60	1				60
Tuesday	A18: Distribution of TB and HIV drugs		120	2					60	30		30
Tuesday	A22: Admin		60	1							60
Tuesday	A31: Tea break		15	0.25			15
Tuesday	A30: Lunch break		30	0.5						30
Wednesday	A02: Finding patients for clinic visits, group test		60	1	60
Wednesday	A06: Screening for HIV		60	1		60
Wednesday	A08: Symptom screening for TB		60	1			60
Wednesday	A18: Distribution of TB and HIV drugs		120	2				60	60
Wednesday	A22: Admin		60	1							60
Wednesday	A31: Tea break		15	0.25			15
Wednesday	A30: Lunch break		30	0.5						30
Thursday	A02: Finding patients for clinic visits, group test		60	1		60
Thursday	A06: Screening for HIV		60	1			60
Thursday	A08: Symptom screening for TB		60	1				60
Thursday	A18: Distribution of TB and HIV drugs		120	2					60	30	30
Thursday	A22: Admin		60	1							60
Thursday	A31: Tea break		15	0.25			15
Thursday	A30: Lunch break		30	0.5						30
Friday	A02: Finding patients for clinic visits, group test		60	1		60
Friday	A01: Gathering inmates to be tested		60	1			60
Friday	A08: Symptom screening for TB		60	1				60
Friday	A18: Distribution of TB and HIV drugs		120	2					60	30		30
Friday	A22: Admin		60	1							60
Friday	A31: Tea break		15	0.25			15
Friday	A30: Lunch break		60	1						60
Saturday	A02: Finding patients for clinic visits, group test		60	1		60
Saturday	A06: Screening for HIV		60	1			60
Saturday	A08: Symptom screening for TB		60	1				60
Friday	A22: Admin		60	1						30	30
Saturday	A31: Tea break		15	0.25			15
Saturday	A30: Lunch break		30	0.5						30
Sunday	A02: Finding patients for clinic visits, group test		60	1		60
Saturday	A06: Screening for HIV		60	1			60
Sunday	A08: Symptom screening for TB		60	1				60
Sunday	A22: Admin		60	1						30	30
Sunday	A31: Tea break		15	0.25			15
Sunday	A30: Lunch break		30	0.5						30
Monday	A06: Screening for HIV		120	2	15					45	60
Monday	A08: Symptom screening for TB		15	0.25	15
Monday	A18: Distribution of TB and HIV drugs		20	0.333333	20
Monday	A09: Collection of sputum samples		20	0.333333		20
Monday	A17: Liaison with correctional staff and inmates		30	0.5	30
Monday	A22: Admin		20	0.333333		20
Monday	A02: Finding patients for clinic visits, group test		60	1			30	30
Tuesday	A06: Screening for HIV		60	1							60
Tuesday	A08: Symptom screening for TB		30	0.5	25	5
Tuesday	A18: Distribution of TB and HIV drugs		20	0.333333		20
Tuesday	A22: Admin		30	0.5			30
Tuesday	A27: Staff supervision related to HIV and TB care		135	2.25			30	60		45
Wednesday	A32: Other, specify	Papsmear	125	2.08333	50	60	15
Wednesday	A18: Distribution of TB and HIV drugs		45	0.75			30			15
Wednesday	A20: Sending specimens to lab		5	0.0833333						5
Wednesday	A14: Collection of bloods		60	1				60
Wednesday	A06: Screening for HIV		60	1							60
Wednesday	A08: Symptom screening for TB		60	1							60
Thursday	A14: Collection of bloods		105	1.75	60	45
Thursday	A16: ART maintenance		105	1.75	60	45
Thursday	A24: Data collection (CRFs and Survey for TasP)		105	1.75						60	45
Thursday	A23: Short and clinical follow-up with HIV and TB patients		30	0.5				30
Thursday	A27: Staff supervision related to HIV and TB care		30	0.5				30
Thursday	A06: Screening for HIV		40	0.666667			30	10
Thursday	A08: Symptom screening for TB		40	0.666667			30	10
Friday	A24: Data collection (CRFs and Survey for TasP)		120	2	45	60	15
Friday	A06: Screening for HIV		60	1			15	30	15
Friday	A08: Symptom screening for TB		60	1			15	30	15
Friday	A18: Distribution of TB and HIV drugs		60	1					30	30
Friday	A22: Admin		30	0.5							30
Monday	A02: Finding patients for clinic visits, group test		60	1		60
Monday	A08: Symptom screening for TB		60	1				60
Monday	A06: Screening for HIV		60	1			60
Monday	A06: Screening for HIV		60	1			60
Monday	A22: Admin		60	1						30	30
Monday	A18: Distribution of TB and HIV drugs		60	1					60
Tuesday	A03: Escorting inmates to clinic visits		60	1		60
Wednesday	A08: Symptom screening for TB		60	1				60
Tuesday	A06: Screening for HIV		60	1			60
Tuesday	A22: Admin		60	1						30	30
Tuesday	A18: Distribution of TB and HIV drugs		60	1					60
Wednesday	A02: Finding patients for clinic visits, group test		60	1		60
Wednesday	A08: Symptom screening for TB		60	1				60
Wednesday	A22: Admin		60	1						30	30
Wednesday	A18: Distribution of TB and HIV drugs		60	1					60
Thursday	A02: Finding patients for clinic visits, group test		60	1		60
Thursday	A08: Symptom screening for TB		60	1				60
Thursday	A06: Screening for HIV		60	1			60
Thursday	A22: Admin		60	1						30	30
Thursday	A18: Distribution of TB and HIV drugs		60	1					60
Friday	A02: Finding patients for clinic visits, group test		60	1		60
Friday	A08: Symptom screening for TB		60	1				60
Friday	A06: Screening for HIV		60	1			60
Friday	A22: Admin		60	1						30	30
Friday	A18: Distribution of TB and HIV drugs		60	1					60
Saturday	A02: Finding patients for clinic visits, group test		60	1		60
Saturday	A08: Symptom screening for TB		60	1				60
Saturday	A18: Distribution of TB and HIV drugs		60	1					60
Saturday	A22: Admin		60	1						30	30
Sunday	A02: Finding patients for clinic visits, group test		60	1		60
Sunday	A08: Symptom screening for TB		60	1				60
Sunday	A18: Distribution of TB and HIV drugs		60	1					60
Sunday	A22: Admin		60	1						30	30
Monday	A05: Pre-testing counselling		60	1	60
Monday	A06: Screening for HIV		60	1			60
Monday	A07: Testing for HIV		60	1				60
Monday	A08: Symptom screening for TB		30	0.5					30
Monday	A10: Counselling after result		30	0.5				30
Monday	A17: Liaison with correctional staff and inmates		60	1						60
Monday	A22: Admin		60	1							60
Tuesday	A05: Pre-testing counselling		60	1	60
Tuesday	A06: Screening for HIV		60	1			60
Tuesday	A07: Testing for HIV		60	1				60
Tuesday	A08: Symptom screening for TB		30	0.5					30
Tuesday	A10: Counselling after result		30	0.5				30
Tuesday	A17: Liaison with correctional staff and inmates		60	1						60
Tuesday	A22: Admin		60	1							60
Wednesday	A04: Group counselling		60	1			60
Wednesday	A05: Pre-testing counselling		60	1	60
Wednesday	A06: Screening for HIV		30	0.5				30
Wednesday	A07: Testing for HIV		30	0.5				30
Wednesday	A08: Symptom screening for TB		30	0.5				30
Wednesday	A10: Counselling after result		30	0.5				30
Wednesday	A22: Admin		60	1							60
Thursday	A05: Pre-testing counselling		60	1	60
Thursday	A06: Screening for HIV		60	1			60
Thursday	A07: Testing for HIV		60	1				60
Thursday	A08: Symptom screening for TB		30	0.5					30
Thursday	A10: Counselling after result		30	0.5			30
Thursday	A17: Liaison with correctional staff and inmates		60	1						60
Thursday	A22: Admin		60	1							60
Friday	A05: Pre-testing counselling		60	1	60
Friday	A06: Screening for HIV		60	1			60
Friday	A07: Testing for HIV		60	1				60
Friday	A08: Symptom screening for TB		30	0.5					30
Friday	A10: Counselling after result		30	0.5				30
Friday	A17: Liaison with correctional staff and inmates		60	1						60
Friday	A22: Admin		60	1							60
Monday	A08: Symptom screening for TB		120	2	60	60
Monday	A22: Admin		180	3			60	60			60
Monday	A24: Data collection (CRFs and Survey for TasP)		120	2					60	60
Tuesday	A25: Management and upload of HIV and TB data		180	3	60	60					60
Tuesday	A22: Admin		120	2			60	60
Tuesday	A08: Symptom screening for TB		120	2					60	60
Wednesday	A25: Management and upload of HIV and TB data		120	2	60	60
Wednesday	A24: Data collection (CRFs and Survey for TasP)		180	3			60	60			60
Wednesday			120	2					60	60
Thursday	A22: Admin		180	3	60	60					60
Thursday	A08: Symptom screening for TB		120	2			60	60
Thursday	A25: Management and upload of HIV and TB data		120	2					60	60
Friday	A08: Symptom screening for TB		180	3	60	60					60
Friday	A26: Meetings related to HIV and TB care		120	2			60	60
Friday	A25: Management and upload of HIV and TB data		120	2					60	60
Monday	A07: Testing for HIV		60	1		60
Monday	A10: Counselling after result		20	0.333333			20
Monday	A11: Adherence counselling		15	0.25			15
Tuesday	A07: Testing for HIV		60	1		60
Tuesday	A10: Counselling after result		20	0.333333			20
Tuesday	A11: Adherence counselling		15	0.25			15
Wednesday	A04: Group counselling		30	0.5		30
Wednesday	A12: Educational messages to patients about HIV, treatment adherence		30	0.5		30
Wednesday	A23: Short and clinical follow-up with HIV and TB patients		15	0.25			15
Thursday	A07: Testing for HIV		60	1		60
Thursday	A10: Counselling after result		20	0.333333			20
Thursday	A11: Adherence counselling		15	0.25			15
Friday	A22: Admin		120	2			60	60
Monday	A25: Management and upload of HIV and TB data		120	2				60					60
Monday	A27: Staff supervision related to HIV and TB care		180	3	30	30					60	60
Monday	A24: Data collection (CRFs and Survey for TasP)		30	0.5			30
Tuesday	A24: Data collection (CRFs and Survey for TasP)		60	1	30	30
Tuesday	A25: Management and upload of HIV and TB data		120	2			60			60
Tuesday	A27: Staff supervision related to HIV and TB care		90	1.5							30	30	30
Wednesday	A24: Data collection (CRFs and Survey for TasP)		60	1	30	30
Wednesday	A25: Management and upload of HIV and TB data		120	2				60		60
Wednesday	A27: Staff supervision related to HIV and TB care		90	1.5							30	30	30
Thursday	A24: Data collection (CRFs and Survey for TasP)		60	1	30	30
Thursday	A25: Management and upload of HIV and TB data		120	2				60		60
Thursday	A27: Staff supervision related to HIV and TB care		90	1.5							30	30	30
Thursday	A24: Data collection (CRFs and Survey for TasP)		60	1	30	30
Friday	A25: Management and upload of HIV and TB data		120	2				60		60
Friday	A27: Staff supervision related to HIV and TB care		90	1.5							30	30	30
Friday	A22: Admin		60	1	30	30
Monday	A03: Escorting inmates to clinic visits		360	6		60	60	60	60	60	60
Monday	A07: Testing for HIV		30	0.5	30
Monday	A23: Short and clinical follow-up with HIV and TB patients		30	0.5	30
Wednesday	A06: Screening for HIV		60	1		60
Friday	A03: Escorting inmates to clinic visits		360	6		60	60	60	60	60	60
Friday	A07: Testing for HIV		30	0.5	30
Friday	A23: Short and clinical follow-up with HIV and TB patients		30	0.5	30
Monday	A24: Data collection (CRFs and Survey for TasP)		60	1							60
Monday	A25: Management and upload of HIV and TB data		60	1			60
Monday	A26: Meetings related to HIV and TB care		60	1					60
Monday	A27: Staff supervision related to HIV and TB care		300	5	60	60		60		60		60
Monday	A30: Lunch break		60	1						60
Tuesday	A24: Data collection (CRFs and Survey for TasP)		60	1							60
Tuesday	A25: Management and upload of HIV and TB data		60	1			60
Tuesday	A26: Meetings related to HIV and TB care		60	1					60
Tuesday	A27: Staff supervision related to HIV and TB care		240	4	60	60						60	60
Tuesday	A30: Lunch break		60	1						60
Wednesday	A24: Data collection (CRFs and Survey for TasP)		60	1							60
Wednesday	A25: Management and upload of HIV and TB data		60	1			60
Wednesday	A26: Meetings related to HIV and TB care		60	1					60
Wednesday	A27: Staff supervision related to HIV and TB care		300	5	60	60		60				60	60
Wednesday	A30: Lunch break		60	1						60
Thursday	A24: Data collection (CRFs and Survey for TasP)		60	1				60
Thursday	A25: Management and upload of HIV and TB data		60	1							60
Thursday	A26: Meetings related to HIV and TB care		60	1						60
Thursday	A27: Staff supervision related to HIV and TB care		240	4	60	60	60					60
Thursday	A28: Training related to HIV and TB care		60	1					60
Thursday	A30: Lunch break		60	1					60
Friday	A24: Data collection (CRFs and Survey for TasP)		60	1					60
Friday	A25: Management and upload of HIV and TB data		60	1				60
Friday	A26: Meetings related to HIV and TB care		60	1						60
Friday	A27: Staff supervision related to HIV and TB care		360	6	60	60	60			60	60	60
Monday	A14: Collection of bloods		15	0.25	15
Monday	A20: Sending specimens to lab		15	0.25	15
Monday	A08: Symptom screening for TB		60	1	30	30
Monday	A09: Collection of sputum samples		60	1	30	30
Monday	A18: Distribution of TB and HIV drugs		30	0.5		15	15
Monday	A19: Storage of TB and HIV drugs		30	0.5		15	15
Monday	A23: Short and clinical follow-up with HIV and TB patients		45	0.75			30	15
Monday	A10: Counselling after result		15	0.25				15
Tuesday	A14: Collection of bloods		15	0.25	15
Tuesday	A20: Sending specimens to lab		15	0.25	15
Tuesday	A08: Symptom screening for TB		60	1	30	30
Tuesday	A09: Collection of sputum samples		60	1	30	30
Tuesday	A18: Distribution of TB and HIV drugs		30	0.5		15	15
Tuesday	A19: Storage of TB and HIV drugs		30	0.5		15	15
Tuesday	A23: Short and clinical follow-up with HIV and TB patients		45	0.75				45
Tuesday	A10: Counselling after result		15	0.25					15
Wednesday	A26: Meetings related to HIV and TB care		90	1.5	30	60
Wednesday	A14: Collection of bloods		15	0.25			15
Wednesday	A20: Sending specimens to lab		15	0.25			15
Wednesday	A09: Collection of sputum samples		30	0.5			30
Wednesday	A18: Distribution of TB and HIV drugs		30	0.5				30
Wednesday	A19: Storage of TB and HIV drugs		30	0.5				30
Wednesday	A23: Short and clinical follow-up with HIV and TB patients		45	0.75					45
Wednesday	A10: Counselling after result		20	0.333333							20
Thursday	A14: Collection of bloods		50	0.833333	50
Thursday	A20: Sending specimens to lab		50	0.833333	50
Thursday	A08: Symptom screening for TB		45	0.75							45
Thursday	A09: Collection of sputum samples		40	0.666667							40
Thursday	A18: Distribution of TB and HIV drugs		30	0.5		30
Thursday	A19: Storage of TB and HIV drugs		30	0.5		30
Thursday	A23: Short and clinical follow-up with HIV and TB patients		45	0.75			45
Thursday	A10: Counselling after result		15	0.25				15
Friday	A14: Collection of bloods		50	0.833333	50
Friday	A20: Sending specimens to lab		50	0.833333	50
Friday	A08: Symptom screening for TB		45	0.75							45
Friday	A09: Collection of sputum samples		40	0.666667							40
Friday	A18: Distribution of TB and HIV drugs		30	0.5		30
Friday	A19: Storage of TB and HIV drugs		30	0.5		30
Friday	A22: Admin		90	1.5						30	60

## Sheet: Hours worked_data
Day of the week	Start time	End time
Monday	07:00:00	15:30:00
Tuesday	07:00:00	15:30:00
Wednesday	07:00:00	15:30:00
Thursday	07:00:00	15:30:00
Friday	07:00:00	15:30:00
Monday	07:00:00	15:30:00
Tuesday	07:00:00	15:30:00
Wednesday	07:00:00	15:30:00
Thursday	07:00:00	15:30:00
Friday	07:00:00	15:30:00
Monday	07:00:00	15:30:00
Tuesday	07:00:00	15:30:00
Wednesday	07:00:00	15:30:00
Thursday	07:00:00	15:30:00
Friday	07:00:00	15:30:00
Saturday	07:00:00	15:30:00
Sunday	07:00:00	15:30:00
Monday	07:00:00	15:30:00
Tuesday	07:00:00	15:30:00
Wednesday	07:00:00	15:30:00
Thursday	07:00:00	15:30:00
Friday	07:00:00	15:30:00
Saturday	07:00:00	15:30:00
Sunday	07:00:00	15:30:00
Monday	08:00:00	16:00:00
Tuesday	08:00:00	16:00:00
Wednesday	08:00:00	16:00:00
Thursday	08:00:00	16:00:00
Friday	08:00:00	16:00:00
Saturday	07:00:00	15:30:00
Saturday	07:00:00	15:30:00
Monday	07:00:00	17:00:00
Tuesday	07:00:00	17:00:00
Wednesday	07:00:00	17:00:00
Thursday	07:00:00	17:00:00
Friday	07:00:00	17:00:00
Saturday	07:00:00	17:00:00
Sunday	07:00:00	17:00:00
Monday	07:00:00	15:30:00
Tuesday	07:00:00	15:30:00
Wednesday	07:00:00	15:30:00
Thursday	07:00:00	15:30:00
Friday	07:00:00	15:30:00
Saturday	07:00:00	15:00:00
Sunday	07:00:00	14:00:00
Monday	07:00:00	15:30:00
Tuesday	07:00:00	15:30:00
Wednesday	07:00:00	15:30:00
Thursday	07:00:00	15:30:00
Friday	07:00:00	15:30:00
Monday	07:00:00	15:30:00
Tuesday	07:00:00	15:30:00
Wednesday	07:00:00	15:30:00
Thursday	07:00:00	15:30:00
Friday	07:00:00	15:30:00
Monday	07:00:00	15:30:00
Tuesday	07:00:00	15:30:00
Wednesday	07:00:00	15:30:00
Thursday	07:00:00	15:30:00
Friday	07:00:00	15:30:00
Monday	07:00:00	16:00:00
Tuesday	07:00:00	17:00:00
Wednesday	07:00:00	17:00:00
Thursday	07:00:00	17:00:00
Friday	07:00:00	17:00:00
Saturday	07:00:00	16:00:00
Sunday	07:00:00	16:00:00
Monday	07:00:00	16:00:00
Tuesday	07:00:00	17:00:00
Wednesday	07:00:00	17:00:00
Thursday	07:00:00	17:00:00
Friday	07:00:00	16:00:00
Saturday	07:00:00	16:00:00
Sunday	07:00:00	16:00:00
Monday	07:00:00	17:00:00
Tuesday	07:00:00	17:00:00
Wednesday	07:00:00	17:00:00
Thursday	07:00:00	17:00:00
Friday	07:00:00	17:00:00
Saturday	07:00:00	17:00:00
Sunday	07:00:00	17:00:00
Monday	07:00:00	15:30:00
Tuesday	07:00:00	15:30:00
Wednesday	07:00:00	15:30:00
Thursday	07:00:00	15:30:00
Friday	07:00:00	15:30:00
Monday	07:00:00	17:00:00
Tuesday	07:00:00	17:00:00
Wednesday	07:00:00	17:00:00
Thursday	07:00:00	17:00:00
Friday	07:00:00	17:00:00
Saturday	07:00:00	17:00:00
Sunday	07:00:00	17:00:00
Monday	07:00:00	17:00:00
Tuesday	07:00:00	17:00:00
Wednesday	07:00:00	17:00:00
Thursday	07:00:00	17:00:00
Friday	07:00:00	17:00:00
Saturday	07:00:00	17:00:00
Sunday	07:00:00	17:00:00
Monday	07:00:00	16:00:00
Tuesday	07:00:00	17:00:00
Wednesday	07:00:00	17:00:00
Thursday	07:00:00	17:00:00
Friday	07:00:00	16:00:00
Saturday	07:00:00	16:00:00
Sunday	07:00:00	16:00:00
Monday	07:00:00	16:00:00
Tuesday	07:00:00	16:00:00
Wednesday	07:00:00	16:00:00
Thursday	07:00:00	16:00:00
Friday	07:00:00	16:00:00
Saturday	07:00:00	16:00:00
Sunday	07:00:00	16:00:00
Monday	07:00:00	17:00:00
Tuesday	07:00:00	17:00:00
Wednesday	07:00:00	17:00:00
Thursday	07:00:00	17:00:00
Friday	07:00:00	17:00:00
Friday	07:00:00	16:00:00
Sunday	07:00:00	16:00:00
Monday	07:00:00	15:30:00
Tuesday	07:00:00	15:30:00
Wednesday	07:00:00	15:30:00
Thursday	07:00:00	15:30:00
Friday	07:00:00	15:30:00
Monday	07:00:00	17:00:00
Tuesday	07:00:00	17:00:00
Wednesday	07:00:00	17:00:00
Thursday	07:00:00	17:00:00
Friday	07:00:00	17:00:00
Saturday	07:00:00	16:00:00
Sunday	07:00:00	16:00:00
Monday	07:00:00	15:30:00
Tuesday	07:00:00	15:30:00
Wednesday	07:00:00	15:30:00
Thursday	07:00:00	15:30:00
Friday	07:00:00	15:30:00
Saturday	07:00:00	15:30:00
Sunday	07:00:00	15:30:00
Monday	08:00:00	15:30:00
Tuesday	08:00:00	15:30:00
Wednesday	08:00:00	15:30:00
Thursday	08:00:00	15:30:00
Friday	08:00:00	15:30:00
Monday	07:00:00	15:30:00
Tuesday	07:00:00	15:30:00
Wednesday	07:00:00	15:30:00
Thursday	07:00:00	15:30:00
Friday	07:00:00	15:30:00
Friday	07:00:00	15:00:00
Saturday	07:00:00	14:00:00
Monday	07:00:00	16:30:00
Tuesday	07:00:00	16:30:00
Wednesday	07:00:00	16:30:00
Thursday	07:00:00	16:30:00
Friday	07:00:00	16:30:00
Monday	07:00:00	15:30:00
Tuesday	07:00:00	15:30:00
Wednesday	07:00:00	15:30:00
Thursday	07:00:00	15:30:00
Friday	07:00:00	15:30:00
Monday	07:00:00	15:30:00
Tuesday	07:00:00	15:30:00
Wednesday	07:00:00	15:30:00
Thursday	07:00:00	15:30:00
Friday	07:00:00	15:30:00
Monday	08:00:00	17:00:00
Tuesday	08:00:00	17:00:00
Wednesday	08:00:00	17:00:00
Thursday	08:00:00	17:00:00
Friday	08:00:00	17:00:00
Monday	07:00:00	17:00:00
Tuesday	07:00:00	17:00:00
Wednesday	07:00:00	17:00:00
Thursday	07:00:00	17:00:00
Friday	07:00:00	17:00:00
Monday	08:00:00	17:00:00
Tuesday	08:00:00	17:00:00
Wednesday	08:00:00	17:00:00
Thursday	08:00:00	17:00:00
Friday	08:00:00	17:00:00
Monday	07:00:00	15:30:00
Tuesday	07:00:00	15:30:00
Wednesday	07:00:00	15:30:00
Thursday	07:00:00	15:30:00
Friday	07:00:00	15:30:00

## Sheet: Overtime_data
b) Do you ever work overtime?	c) If yes, how many hours per month do you work overtime?
1 = Yes	1 = Less than 5 hours
0 = No
1 = Yes	3 = More than 10 hours
0 = No
1 = Yes	2 = Between 6 and 10 hours
1 = Yes	2 = Between 6 and 10 hours
1 = Yes	3 = More than 10 hours
1 = Yes	3 = More than 10 hours
1 = Yes	3 = More than 10 hours
0 = No
1 = Yes	3 = More than 10 hours
1 = Yes	3 = More than 10 hours
1 = Yes	3 = More than 10 hours
1 = Yes	3 = More than 10 hours
1 = Yes	1 = Less than 5 hours
1 = Yes	1 = Less than 5 hours
0 = No
0 = No
0 = No
1 = Yes	3 = More than 10 hours
0 = No
1 = Yes	3 = More than 10 hours
0 = No
1 = Yes	3 = More than 10 hours
0 = No
0 = No
1 = Yes	1 = Less than 5 hours
0 = No
1 = Yes	3 = More than 10 hours
0 = No
1 = Yes	3 = More than 10 hours

## Sheet: Locator_data
c) Select type of participant (primary role)	c1) Specify, if other primary role	d) Does the participant have a secondary role?	d1) Select type of participant (secondary role)	d2) Specify; If other secondary role
C19: Operations Manager		0 = No
C24: Other (please specify)	Head of centre	0 = No
C19: Operations Manager		0 = No
C19: Operations Manager		0 = No
C06: HIV Coordinator		1 = Yes	C24: Other (please specify)	Security Official
C06: HIV Coordinator		1 = Yes	C17: Officer in Charge
C19: Operations Manager		1 = Yes	C04: Professional / Registered Nurse
C05: Professional / Registered Nurse (NIMART)		0 = No
C04: Professional / Registered Nurse		0 = No
C09: Medical Doctor		0 = No
C24: Other (please specify)	Case Intervention Officer	0 = No
C24: Other (please specify)	Warden	1 = Yes	C24: Other (please specify)	Correctional Intervention Officer
C24: Other (please specify)	Warden	1 = Yes	C24: Other (please specify)	Case Officer
C04: Professional / Registered Nurse		0 = No
C24: Other (please specify)	SECURITY OFFICER	0 = No
C24: Other (please specify)	Security Officer	0 = No
C24: Other (please specify)	Case Officer	0 = No
C24: Other (please specify)	Case Officer	0 = No
C24: Other (please specify)	Case Officer	0 = No
C19: Operations Manager		1 = Yes	C04: Professional / Registered Nurse
C06: HIV Coordinator		0 = No
C04: Professional / Registered Nurse		0 = No
C24: Other (please specify)	Professional Nurse Counsellor	0 = No
C04: Professional / Registered Nurse		0 = No
C02: HTS Counsellor / Health Screener		0 = No
C23: Data Associate		0 = No
C02: HTS Counsellor / Health Screener		0 = No
C04: Professional / Registered Nurse		0 = No
C17: Officer in Charge		0 = No
C21: Project Coordinator		0 = No
C04: Professional / Registered Nurse		0 = No

## Sheet: Personnel_data
Repeat Instance	Cadre	If other cadre specify	Number of staff
1	C04: Professional/Registered Nurse		2
2	C06: HIV Coordinator		1
3	C09: Medical Doctor		1
4	C11: Health Manager		1
5	C15: Peer Educator		2
6	C19: Operations Manager		1
7	C02: HTS Counsellor/Health Screener		1
8	C23: Data Associate		1
1	C23: Data Associate		2
2	C06: HIV Coordinator		1
3	C09: Medical Doctor		1
1	C04: Professional/Registered Nurse		1
2	C24: Other	Clinical Nurse	1
1
1
1
1	C05: Professional/Registered Nurse (NIMART)		1
2	C24: Other	Clinical Professional Nurse	3
3	C04: Professional/Registered Nurse		1
1
1
1
1
1
1
1	C01: Adherence Counsellor		1
2	C04: Professional/Registered Nurse		1
3	C06: HIV Coordinator		1
4	C09: Medical Doctor		1
1
1
1
1
1
1	C04: Professional/Registered Nurse		1
2	C19: Operations Manager		1
3	C02: HTS Counsellor/Health Screener		1
4	C23: Data Associate		1
1
1
1
1
1
1
1
1
1
1	C01: Adherence Counsellor		3
2	C04: Professional/Registered Nurse		2
3	C22: Research Assistant		2
4	C23: Data Associate		2
1

## Sheet: Equipment_data
Activity code	Other activity	Equipment code	Quantity	Is the item shared?	If item shared, specify with whom?
A01: Gathering inmates to be tested		E03: Chairs	5	1 = Yes	With other managers
A12: Educational messages to patients about HIV, treatment adherence		E05: Filing cabinets	1	0 = No
A17: Liaison with correctional staff and inmates		E09: Water basin/Sink	1	0 = No
A26: Meetings related to HIV and TB care		E11: Table	2	0 = No
A26: Meetings related to HIV and TB care		E15: Stapler/Staples	1	0 = No
A26: Meetings related to HIV and TB care		E07: Laptop / desktop computer	1	0 = No
A26: Meetings related to HIV and TB care		E11: Table	2	0 = No
A26: Meetings related to HIV and TB care		E03: Chairs	220	0 = No
A08: Symptom screening for TB		E11: Table	1	0 = No
A08: Symptom screening for TB		E03: Chairs	1	0 = No
A09: Collection of sputum samples		E13: Counselling Flipchart	1	0 = No
A09: Collection of sputum samples		E06: Fridge	1	0 = No
A12: Educational messages to patients about HIV, treatment adherence		E14: Perforator	1	0 = No
A14: Collection of bloods		E12: Cooler Box	1	0 = No
A04: Group counselling		E03: Chairs	2	1 = Yes	Inmates
A04: Group counselling		E04: Desk	1	0 = No
A12: Educational messages to patients about HIV, treatment adherence		E04: Desk	1	0 = No
A12: Educational messages to patients about HIV, treatment adherence		E03: Chairs	20	0 = No
A22: Admin		E05: Filing cabinets	1	0 = No
A22: Admin		E03: Chairs	1	0 = No
A22: Admin		E04: Desk	1	0 = No
A22: Admin		E07: Laptop / desktop computer	1	0 = No
A04: Group counselling		E03: Chairs	10	0 = No
A05: Pre-testing counselling		E11: Table	1	0 = No
A10: Counselling after result		E03: Chairs	10	0 = No
A10: Counselling after result		E11: Table	1	0 = No
A11: Adherence counselling		E03: Chairs	10	0 = No
A11: Adherence counselling		E11: Table	1	0 = No
A17: Liaison with correctional staff and inmates		E03: Chairs	10	0 = No
A17: Liaison with correctional staff and inmates		E11: Table	1	0 = No
A22: Admin		E07: Laptop / desktop computer	1	0 = No
A22: Admin		E11: Table	1	0 = No
A22: Admin		E03: Chairs	1	0 = No
A22: Admin		E05: Filing cabinets	1	0 = No
A24: Data collection (CRFs and Survey for TasP)		E07: Laptop / desktop computer	1	0 = No
A24: Data collection (CRFs and Survey for TasP)		E17: Internet Dongle	1	0 = No
A24: Data collection (CRFs and Survey for TasP)		E04: Desk	1	0 = No
A26: Meetings related to HIV and TB care		E03: Chairs	20	0 = No
A26: Meetings related to HIV and TB care		E04: Desk	1	0 = No
A26: Meetings related to HIV and TB care		E11: Table	20	0 = No
A28: Training related to HIV and TB care		E04: Desk	15	0 = No
A28: Training related to HIV and TB care		E04: Desk	1	0 = No
A28: Training related to HIV and TB care		E11: Table	15	0 = No
A05: Pre-testing counselling		E04: Desk	5	1 = Yes	With staff
A05: Pre-testing counselling		E03: Chairs	10	1 = Yes	With staff
A05: Pre-testing counselling		E13: Counselling Flipchart	1	1 = Yes	With staff
A16: ART maintenance		E01: Physical Exam Equipment	1	0 = No
A07: Testing for HIV		E03: Chairs	10	1 = Yes	with staff
A08: Symptom screening for TB		E11: Table	6	1 = Yes	With staff
A07: Testing for HIV		E01: Physical Exam Equipment	1	1 = Yes	With staff
A09: Collection of sputum samples		E03: Chairs	1	0 = No
A19: Storage of TB and HIV drugs		E06: Fridge	1	1 = Yes	With staff
A22: Admin		E07: Laptop / desktop computer	1	1 = Yes	With staff
A01: Gathering inmates to be tested		E03: Chairs	1	0 = No
A01: Gathering inmates to be tested		E05: Filing cabinets	1	0 = No
A02: Finding patients for clinic visits, group test		E03: Chairs	1	0 = No
A02: Finding patients for clinic visits, group test		E05: Filing cabinets	1	0 = No
A04: Group counselling		E03: Chairs	1	0 = No
A04: Group counselling		E05: Filing cabinets	1	0 = No
A04: Group counselling		E13: Counselling Flipchart	1	0 = No
A05: Pre-testing counselling		E03: Chairs	1	0 = No
A05: Pre-testing counselling		E05: Filing cabinets	1	0 = No
A05: Pre-testing counselling		E13: Counselling Flipchart	1	0 = No
A06: Screening for HIV		E03: Chairs	1	0 = No
A06: Screening for HIV		E05: Filing cabinets	1	0 = No
A02: Finding patients for clinic visits, group test		E03: Chairs	4	0 = No
A01: Gathering inmates to be tested		E04: Desk	4	0 = No
A01: Gathering inmates to be tested		E05: Filing cabinets	4	0 = No
A04: Group counselling		E03: Chairs	5	0 = No
A05: Pre-testing counselling		E04: Desk	5	0 = No
A05: Pre-testing counselling		E05: Filing cabinets	5	0 = No
A05: Pre-testing counselling		E03: Chairs	1	0 = No
A07: Testing for HIV		E04: Desk	1	0 = No
A05: Pre-testing counselling		E01: Physical Exam Equipment	1	0 = No
A09: Collection of sputum samples		E01: Physical Exam Equipment	1	0 = No
A06: Screening for HIV		E04: Desk	1	0 = No
A06: Screening for HIV		E04: Desk	1	0 = No
A08: Symptom screening for TB		E11: Table	1	0 = No
A07: Testing for HIV		E05: Filing cabinets	1	0 = No
A07: Testing for HIV		E03: Chairs	1	0 = No
A07: Testing for HIV		E13: Counselling Flipchart	1	0 = No
A25: Management and upload of HIV and TB data		E07: Laptop / desktop computer	1	0 = No
A25: Management and upload of HIV and TB data		E05: Filing cabinets	1	0 = No
A26: Meetings related to HIV and TB care		E03: Chairs	1	0 = No
A26: Meetings related to HIV and TB care		E04: Desk	1	0 = No
A26: Meetings related to HIV and TB care		E07: Laptop / desktop computer	1	0 = No
A26: Meetings related to HIV and TB care		E13: Counselling Flipchart	1	0 = No
A27: Staff supervision related to HIV and TB care		E03: Chairs	1	0 = No
A27: Staff supervision related to HIV and TB care		E04: Desk	1	0 = No
A27: Staff supervision related to HIV and TB care		E05: Filing cabinets	1	0 = No
A27: Staff supervision related to HIV and TB care		E09: Water basin/Sink	1	0 = No
A27: Staff supervision related to HIV and TB care		E13: Counselling Flipchart	1	0 = No
A29: Pre-departure counselling and referral planning		E03: Chairs	1	0 = No
A29: Pre-departure counselling and referral planning		E04: Desk	1	0 = No
A29: Pre-departure counselling and referral planning		E05: Filing cabinets	1	0 = No
A29: Pre-departure counselling and referral planning		E13: Counselling Flipchart	1	0 = No
A29: Pre-departure counselling and referral planning		E01: Physical Exam Equipment	1	0 = No
A02: Finding patients for clinic visits, group test		E01: Physical Exam Equipment	1	0 = No
A02: Finding patients for clinic visits, group test		E03: Chairs	2	0 = No
A02: Finding patients for clinic visits, group test		E04: Desk	1	0 = No
A02: Finding patients for clinic visits, group test		E11: Table	1	0 = No
A06: Screening for HIV		E01: Physical Exam Equipment	7	0 = No
A06: Screening for HIV		E03: Chairs	2	0 = No
A06: Screening for HIV		E05: Filing cabinets	1	0 = No
A07: Testing for HIV		E09: Water basin/Sink	1	0 = No
A06: Screening for HIV		E11: Table	1	0 = No
A08: Symptom screening for TB		E01: Physical Exam Equipment	7	0 = No
A08: Symptom screening for TB		E03: Chairs	2	0 = No
A08: Symptom screening for TB		E04: Desk	1	0 = No
A08: Symptom screening for TB		E09: Water basin/Sink	1	0 = No
A08: Symptom screening for TB		E11: Table	1	0 = No
A10: Counselling after result		E03: Chairs	2	0 = No
A10: Counselling after result		E04: Desk	1	0 = No
A10: Counselling after result		E11: Table	1	0 = No
A11: Adherence counselling		E03: Chairs	2	0 = No
A11: Adherence counselling		E04: Desk	2	0 = No
A11: Adherence counselling		E11: Table	1	0 = No
A12: Educational messages to patients about HIV, treatment adherence		E03: Chairs	2	0 = No
A12: Educational messages to patients about HIV, treatment adherence		E04: Desk	1	0 = No
A12: Educational messages to patients about HIV, treatment adherence		E11: Table	1	0 = No
A12: Educational messages to patients about HIV, treatment adherence		E13: Counselling Flipchart	1	0 = No
A14: Collection of bloods		E03: Chairs	1	0 = No
A15: ART initiation		E01: Physical Exam Equipment	7	0 = No
A15: ART initiation		E03: Chairs	2	0 = No
A15: ART initiation		E04: Desk	1	0 = No
A15: ART initiation		E05: Filing cabinets	1	0 = No
A15: ART initiation		E09: Water basin/Sink	1	0 = No
A15: ART initiation		E13: Counselling Flipchart	1	0 = No
A15: ART initiation		E11: Table	1	0 = No
A16: ART maintenance		E01: Physical Exam Equipment	7	0 = No
A16: ART maintenance		E03: Chairs	2	0 = No
A16: ART maintenance		E04: Desk	1	0 = No
A16: ART maintenance		E05: Filing cabinets	1	0 = No
A16: ART maintenance		E11: Table	1	0 = No
A22: Admin		E03: Chairs	1	0 = No
A22: Admin		E05: Filing cabinets	1	0 = No
A22: Admin		E05: Filing cabinets	1	0 = No
A22: Admin		E11: Table	1	0 = No
A23: Short and clinical follow-up with HIV and TB patients		E01: Physical Exam Equipment	7	0 = No
A23: Short and clinical follow-up with HIV and TB patients		E03: Chairs	2	0 = No
A23: Short and clinical follow-up with HIV and TB patients		E04: Desk	1	0 = No
A23: Short and clinical follow-up with HIV and TB patients		E05: Filing cabinets	1	0 = No
A23: Short and clinical follow-up with HIV and TB patients		E09: Water basin/Sink	1	0 = No
A23: Short and clinical follow-up with HIV and TB patients		E11: Table	1	0 = No
A23: Short and clinical follow-up with HIV and TB patients		E13: Counselling Flipchart	1	0 = No
A26: Meetings related to HIV and TB care		E03: Chairs	10	0 = No
A26: Meetings related to HIV and TB care		E04: Desk	1	0 = No
A27: Staff supervision related to HIV and TB care		E03: Chairs	2	0 = No
A27: Staff supervision related to HIV and TB care		E04: Desk	1	0 = No
A29: Pre-departure counselling and referral planning		E03: Chairs	2	0 = No
A29: Pre-departure counselling and referral planning		E04: Desk	1	0 = No
A29: Pre-departure counselling and referral planning		E04: Desk	1	0 = No
A29: Pre-departure counselling and referral planning		E05: Filing cabinets	1	0 = No
A29: Pre-departure counselling and referral planning		E14: Perforator	1	0 = No
A29: Pre-departure counselling and referral planning		E15: Stapler/Staples	1	0 = No
A12: Educational messages to patients about HIV, treatment adherence		E03: Chairs	10	1 = Yes	programme facilitator
A12: Educational messages to patients about HIV, treatment adherence		E11: Table	1	1 = Yes	Pogramme Facilitator
A12: Educational messages to patients about HIV, treatment adherence		E07: Laptop / desktop computer	1	0 = No
A04: Group counselling		E03: Chairs	10	1 = Yes	programme facilitator
A04: Group counselling		E11: Table	1	1 = Yes	Programme facilitator
A22: Admin		E07: Laptop / desktop computer	1	0 = No
A29: Pre-departure counselling and referral planning		E03: Chairs	20	1 = Yes	Programme facilitator
A29: Pre-departure counselling and referral planning		E07: Laptop / desktop computer	1	0 = No
A29: Pre-departure counselling and referral planning		E11: Table	2	1 = Yes	Programme Facilitator
A29: Pre-departure counselling and referral planning		E13: Counselling Flipchart	1	0 = No
A29: Pre-departure counselling and referral planning		E15: Stapler/Staples	1	0 = No
A32: Other, specify	Transfer of TB patients for isolation.	E03: Chairs	6	1 = Yes	DCS staff
A32: Other, specify	Transfer of TB patients for isolation.	E04: Desk	2	1 = Yes	DCS staff
A12: Educational messages to patients about HIV, treatment adherence		E03: Chairs	15	1 = Yes	Inmates for programmes.
A11: Adherence counselling		E01: Physical Exam Equipment	1	1 = Yes	Somebody delivering programme.
A13: Counselling and enrolment in TasP study		E13: Counselling Flipchart	1	1 = Yes	Programme facilitator.
A14: Collection of bloods		E06: Fridge	3	0 = No
A14: Collection of bloods		E12: Cooler Box	3	1 = Yes	With other inmates
A06: Screening for HIV		E13: Counselling Flipchart	1	0 = No
A22: Admin		E04: Desk	2	1 = Yes	With other inmates
A22: Admin		E07: Laptop / desktop computer	1	0 = No
A22: Admin		E03: Chairs	3	0 = No
A19: Storage of TB and HIV drugs		E05: Filing cabinets	3	0 = No
A20: Sending specimens to lab		E12: Cooler Box	3	1 = Yes	With other inmates
A20: Sending specimens to lab		E06: Fridge	3	0 = No
A09: Collection of sputum samples		E09: Water basin/Sink	2	1 = Yes	With staff
A09: Collection of sputum samples		E05: Filing cabinets	3	1 = Yes	With other inmates
A09: Collection of sputum samples		E03: Chairs	3	0 = No
A09: Collection of sputum samples		E04: Desk	2	0 = No
A25: Management and upload of HIV and TB data		E07: Laptop / desktop computer	1	0 = No
A04: Group counselling		E03: Chairs	1	0 = No
A05: Pre-testing counselling		E03: Chairs	1	0 = No
A06: Screening for HIV		E03: Chairs	1	0 = No
A07: Testing for HIV		E03: Chairs	1	0 = No
A11: Adherence counselling		E03: Chairs	1	0 = No
A05: Pre-testing counselling		E03: Chairs	1	0 = No
A06: Screening for HIV		E03: Chairs	1	0 = No
A07: Testing for HIV		E03: Chairs	1	0 = No
A08: Symptom screening for TB		E03: Chairs	1	0 = No
A20: Sending specimens to lab		E12: Cooler Box	1	1 = Yes	With other inmate.
A26: Meetings related to HIV and TB care		E03: Chairs	3	1 = Yes	With staff
A26: Meetings related to HIV and TB care		E04: Desk	1	1 = Yes	With staff
A26: Meetings related to HIV and TB care		E05: Filing cabinets	1	1 = Yes	With staff
A09: Collection of sputum samples		E06: Fridge	1	1 = Yes	With staff
A25: Management and upload of HIV and TB data		E06: Fridge	1	1 = Yes	With staff
A25: Management and upload of HIV and TB data		E07: Laptop / desktop computer	1	1 = Yes	with staff
A26: Meetings related to HIV and TB care		E03: Chairs	4	1 = Yes	With staff
A26: Meetings related to HIV and TB care		E04: Desk	1	1 = Yes	With staff
A26: Meetings related to HIV and TB care		E05: Filing cabinets	1	1 = Yes	With staff
A09: Collection of sputum samples		E06: Fridge	1	1 = Yes	With staff
A25: Management and upload of HIV and TB data		E05: Filing cabinets	3	1 = Yes	with staff
A25: Management and upload of HIV and TB data		E07: Laptop / desktop computer	1	1 = Yes	With staff
A26: Meetings related to HIV and TB care		E03: Chairs	2	1 = Yes	With staff
A26: Meetings related to HIV and TB care		E04: Desk	1	1 = Yes	With staff
A26: Meetings related to HIV and TB care		E05: Filing cabinets	1	1 = Yes	With staff
A09: Collection of sputum samples		E06: Fridge	1	1 = Yes	With staff
A25: Management and upload of HIV and TB data		E05: Filing cabinets	3	1 = Yes	with staff
A25: Management and upload of HIV and TB data		E07: Laptop / desktop computer	1	1 = Yes	With staff
A01: Gathering inmates to be tested		E03: Chairs	5	1 = Yes	with the nurses
A01: Gathering inmates to be tested		E04: Desk	1	1 = Yes	with nurses
A01: Gathering inmates to be tested		E09: Water basin/Sink	1	1 = Yes	with nurses
A01: Gathering inmates to be tested		E11: Table	1	1 = Yes	with nurses
A01: Gathering inmates to be tested		E01: Physical Exam Equipment	1	0 = No
A08: Symptom screening for TB		E03: Chairs	5	1 = Yes	with staff
A08: Symptom screening for TB		E04: Desk	1	1 = Yes	with staff
A08: Symptom screening for TB		E05: Filing cabinets	2	1 = Yes	with stuff
A08: Symptom screening for TB		E11: Table	1	1 = Yes	with staff
A08: Symptom screening for TB		E15: Stapler/Staples	1	1 = Yes	with staff
A09: Collection of sputum samples		E03: Chairs	5	1 = Yes	with staff
A09: Collection of sputum samples		E04: Desk	1	0 = No
A09: Collection of sputum samples		E11: Table	1	0 = No
A09: Collection of sputum samples		E15: Stapler/Staples	1	0 = No
A12: Educational messages to patients about HIV, treatment adherence		E03: Chairs	5	1 = Yes	with staff
A12: Educational messages to patients about HIV, treatment adherence		E04: Desk	1	1 = Yes	with staff
A12: Educational messages to patients about HIV, treatment adherence		E11: Table	1	1 = Yes	with staff
A12: Educational messages to patients about HIV, treatment adherence		E13: Counselling Flipchart	1	1 = Yes	with staff
A16: ART maintenance		E03: Chairs	5	1 = Yes	with staff
A16: ART maintenance		E04: Desk	1	1 = Yes	with staff
A16: ART maintenance		E04: Desk	1	1 = Yes	with staff
A16: ART maintenance		E05: Filing cabinets	2	1 = Yes	with staff
A16: ART maintenance		E11: Table	1	1 = Yes	with staff
A16: ART maintenance		E01: Physical Exam Equipment	1	1 = Yes	with staff
A16: ART maintenance		E03: Chairs	5	1 = Yes	with stuff
A16: ART maintenance		E04: Desk	1	1 = Yes	with staff
A16: ART maintenance		E05: Filing cabinets	2	1 = Yes	with stuff
A16: ART maintenance		E11: Table	1	1 = Yes	with staff
A16: ART maintenance		E01: Physical Exam Equipment	1	1 = Yes	with staff
A17: Liaison with correctional staff and inmates		E03: Chairs	1	1 = Yes	with staff
A17: Liaison with correctional staff and inmates		E04: Desk	1	1 = Yes	with staff
A17: Liaison with correctional staff and inmates		E07: Laptop / desktop computer	1	1 = Yes	with staff
A17: Liaison with correctional staff and inmates		E11: Table	1	1 = Yes	with staff
A17: Liaison with correctional staff and inmates		E15: Stapler/Staples	1	1 = Yes	with staff
A18: Distribution of TB and HIV drugs		E05: Filing cabinets	1	1 = Yes	with staff
A19: Storage of TB and HIV drugs		E05: Filing cabinets	1	1 = Yes	with staff
A21: Cleaning clinic and cells of sick patients		E03: Chairs	7	1 = Yes	yes with staff
A21: Cleaning clinic and cells of sick patients		E04: Desk	2	1 = Yes	with staff
A21: Cleaning clinic and cells of sick patients		E05: Filing cabinets	6	1 = Yes	with staff
A21: Cleaning clinic and cells of sick patients		E06: Fridge	1	1 = Yes	with staff
A21: Cleaning clinic and cells of sick patients		E01: Physical Exam Equipment	1	1 = Yes	with staff
A22: Admin		E07: Laptop / desktop computer	1	1 = Yes	with staff
A22: Admin		E11: Table	1	1 = Yes	with staff
A22: Admin		E15: Stapler/Staples	1	1 = Yes	with staff
A22: Admin		E15: Stapler/Staples	1	1 = Yes	with staff
A17: Liaison with correctional staff and inmates		E01: Physical Exam Equipment	5	1 = Yes	with staff
A21: Cleaning clinic and cells of sick patients		E11: Table	1	1 = Yes	with the staff
A25: Management and upload of HIV and TB data		E03: Chairs	1	1 = Yes	with staff
A25: Management and upload of HIV and TB data		E04: Desk	1	1 = Yes	with staff
A25: Management and upload of HIV and TB data		E07: Laptop / desktop computer	1	1 = Yes	with staff
A25: Management and upload of HIV and TB data		E05: Filing cabinets	1	1 = Yes	with staff
A26: Meetings related to HIV and TB care		E04: Desk	1	1 = Yes	with staff
A26: Meetings related to HIV and TB care		E11: Table	1	1 = Yes	with staff
A27: Staff supervision related to HIV and TB care		E03: Chairs	3	1 = Yes	with staff
A27: Staff supervision related to HIV and TB care		E04: Desk	1	1 = Yes	with staff
A27: Staff supervision related to HIV and TB care		E11: Table	1	1 = Yes	with staff
A29: Pre-departure counselling and referral planning		E01: Physical Exam Equipment	1	1 = Yes	with staff
A29: Pre-departure counselling and referral planning		E07: Laptop / desktop computer	1	1 = Yes	with staff
A01: Gathering inmates to be tested		E15: Stapler/Staples		1 = Yes
A05: Pre-testing counselling		E03: Chairs	3	1 = Yes	Clinic staff
A06: Screening for HIV		E03: Chairs	1	0 = No
A10: Counselling after result		E04: Desk	1	0 = No
A06: Screening for HIV		E11: Table	1	0 = No
A06: Screening for HIV		E13: Counselling Flipchart	1	0 = No
A11: Adherence counselling		E13: Counselling Flipchart	1	0 = No
A25: Management and upload of HIV and TB data		E07: Laptop / desktop computer	1	0 = No
A14: Collection of bloods		E01: Physical Exam Equipment	1	1 = Yes	Clinical staff
A22: Admin		E03: Chairs	1	1 = Yes	Staff
A22: Admin		E04: Desk	1	1 = Yes	Staff
A22: Admin		E07: Laptop / desktop computer	1	1 = Yes	Staff
A22: Admin		E15: Stapler/Staples	1	1 = Yes	Staff
A20: Sending specimens to lab		E12: Cooler Box	1	1 = Yes	Staff
A14: Collection of bloods		E06: Fridge	1	1 = Yes	With DCS staff
A16: ART maintenance		E06: Fridge	1	1 = Yes	With DCS staff
A06: Screening for HIV		E11: Table	1	1 = Yes	With DCS staff
A06: Screening for HIV		E03: Chairs	2	1 = Yes	With DCS staff
A08: Symptom screening for TB		E03: Chairs	2	1 = Yes	With DCS staff
A08: Symptom screening for TB		E11: Table	1	1 = Yes	With DCS staff
A24: Data collection (CRFs and Survey for TasP)		E03: Chairs	1	1 = Yes	Yes, with DCS staff
A24: Data collection (CRFs and Survey for TasP)		E11: Table	1	1 = Yes	With DCS staff
A24: Data collection (CRFs and Survey for TasP)		E07: Laptop / desktop computer	1	0 = No
A24: Data collection (CRFs and Survey for TasP)		E17: Internet Dongle	1	0 = No
A26: Meetings related to HIV and TB care		E03: Chairs	30	1 = Yes	All DCS, TBHIVCARE staff meeting
A26: Meetings related to HIV and TB care		E11: Table	2	1 = Yes	All DCS, TBHIVCARE staff meeting
A26: Meetings related to HIV and TB care		E07: Laptop / desktop computer	1	0 = No
A27: Staff supervision related to HIV and TB care		E03: Chairs	3	1 = Yes	With DCS staff
A27: Staff supervision related to HIV and TB care		E11: Table	1	1 = Yes	With DCS staff
A17: Liaison with correctional staff and inmates		E07: Laptop / desktop computer	1	0 = No
A17: Liaison with correctional staff and inmates		E17: Internet Dongle	1	0 = No
A17: Liaison with correctional staff and inmates		E04: Desk	1	1 = Yes	With DCS Staff
A14: Collection of bloods		E01: Physical Exam Equipment	1	1 = Yes	With clinical staff
A22: Admin		E03: Chairs	1	1 = Yes	With clinical staff
A22: Admin		E04: Desk	1	1 = Yes	With clinical staff
A22: Admin		E07: Laptop / desktop computer	1	1 = Yes	With clinical staff
A22: Admin		E15: Stapler/Staples	1	1 = Yes	With clinical staff
A21: Cleaning clinic and cells of sick patients		E12: Cooler Box	1	1 = Yes	With clinical staff
A06: Screening for HIV		E03: Chairs	2	0 = No
A06: Screening for HIV		E04: Desk	1	0 = No
A06: Screening for HIV		E05: Filing cabinets	1	1 = Yes	Staff
A06: Screening for HIV		E13: Counselling Flipchart	1	1 = Yes	Counsellors
A07: Testing for HIV		E03: Chairs	2	0 = No
A07: Testing for HIV		E03: Chairs	1	0 = No
A07: Testing for HIV		E05: Filing cabinets	1	1 = Yes	Staff
A07: Testing for HIV		E13: Counselling Flipchart	1	1 = Yes	Counsellors
A22: Admin		E03: Chairs	1	0 = No
A22: Admin		E04: Desk	1	0 = No
A22: Admin		E03: Chairs	1	0 = No
A22: Admin		E04: Desk	1	0 = No
A22: Admin		E05: Filing cabinets	2	1 = Yes	Staff
A22: Admin		E07: Laptop / desktop computer	1	0 = No
A22: Admin		E17: Internet Dongle	200	0 = No
A24: Data collection (CRFs and Survey for TasP)		E07: Laptop / desktop computer	1	0 = No
A24: Data collection (CRFs and Survey for TasP)		E17: Internet Dongle	200	0 = No
A26: Meetings related to HIV and TB care		E03: Chairs	20	0 = No
A26: Meetings related to HIV and TB care		E04: Desk	1	0 = No
A07: Testing for HIV		E03: Chairs	1	0 = No
A07: Testing for HIV		E04: Desk	1	0 = No
A07: Testing for HIV		E13: Counselling Flipchart	1	0 = No
A12: Educational messages to patients about HIV, treatment adherence		E03: Chairs	10	0 = No
A22: Admin		E03: Chairs	1	0 = No
A22: Admin		E04: Desk	1	0 = No
A22: Admin		E05: Filing cabinets	3	1 = Yes	Clinical staff
A24: Data collection (CRFs and Survey for TasP)		E03: Chairs	1	1 = Yes	Shared with staff
A24: Data collection (CRFs and Survey for TasP)		E04: Desk	1	1 = Yes	Shared with staff
A24: Data collection (CRFs and Survey for TasP)		E05: Filing cabinets	1	1 = Yes	Shared with staff.
A24: Data collection (CRFs and Survey for TasP)		E07: Laptop / desktop computer	1	0 = No
A24: Data collection (CRFs and Survey for TasP)		E11: Table	1	0 = No
A25: Management and upload of HIV and TB data		E03: Chairs	1	0 = No
A25: Management and upload of HIV and TB data		E04: Desk	1	0 = No
A25: Management and upload of HIV and TB data		E05: Filing cabinets	1	1 = Yes	Shared with staff
A25: Management and upload of HIV and TB data		E07: Laptop / desktop computer	1	0 = No
A25: Management and upload of HIV and TB data		E11: Table	1	0 = No
A27: Staff supervision related to HIV and TB care		E03: Chairs	1	0 = No
A04: Group counselling		E04: Desk	1	0 = No
A27: Staff supervision related to HIV and TB care		E05: Filing cabinets	1	1 = Yes	Shared with staff
A27: Staff supervision related to HIV and TB care		E07: Laptop / desktop computer	1	0 = No
A27: Staff supervision related to HIV and TB care		E11: Table	1	0 = No
A22: Admin		E03: Chairs	1	0 = No
A22: Admin		E04: Desk	1	0 = No
A22: Admin		E05: Filing cabinets	1	1 = Yes	Shared with staff
A22: Admin		E07: Laptop / desktop computer	1	0 = No
A22: Admin		E11: Table	1	0 = No
A03: Escorting inmates to clinic visits		E02: Cell phone (Pre-paid)	1	1 = Yes	staff
A03: Escorting inmates to clinic visits		E03: Chairs	1	1 = Yes	staff
A03: Escorting inmates to clinic visits		E11: Table	1	1 = Yes	staff
A06: Screening for HIV		E03: Chairs	1	1 = Yes	staff
A07: Testing for HIV		E03: Chairs	1	1 = Yes	staff
A07: Testing for HIV		E04: Desk	1	1 = Yes	staff
A07: Testing for HIV		E11: Table	1	1 = Yes	staff
A24: Data collection (CRFs and Survey for TasP)		E03: Chairs	1	0 = No
A24: Data collection (CRFs and Survey for TasP)		E04: Desk	1	0 = No
A24: Data collection (CRFs and Survey for TasP)		E05: Filing cabinets	2	1 = Yes	RA's, PNC's and DC's
A24: Data collection (CRFs and Survey for TasP)		E07: Laptop / desktop computer	1	0 = No
A25: Management and upload of HIV and TB data		E07: Laptop / desktop computer	1	0 = No
A26: Meetings related to HIV and TB care		E03: Chairs	1	0 = No
A26: Meetings related to HIV and TB care		E04: Desk	1	0 = No
A26: Meetings related to HIV and TB care		E05: Filing cabinets	1	0 = No
A09: Collection of sputum samples		E03: Chairs	2	0 = No
A09: Collection of sputum samples		E04: Desk	1	0 = No
A09: Collection of sputum samples		E06: Fridge	1	1 = Yes	With HAST Counsellors
A12: Educational messages to patients about HIV, treatment adherence		E07: Laptop / desktop computer	1	0 = No
A13: Counselling and enrolment in TasP study		E03: Chairs	16	1 = Yes	With DCS Staff
A12: Educational messages to patients about HIV, treatment adherence		E13: Counselling Flipchart	1	1 = Yes	With DCS Staff
A12: Educational messages to patients about HIV, treatment adherence		E17: Internet Dongle	1	0 = No
A19: Storage of TB and HIV drugs		E16: Storage Boxes	1	0 = No
A12: Educational messages to patients about HIV, treatment adherence		E13: Counselling Flipchart	1	1 = Yes	With DCS Staff
A26: Meetings related to HIV and TB care		E11: Table	20	1 = Yes	With DCS Staff
A26: Meetings related to HIV and TB care		E03: Chairs	1	1 = Yes	With DCS Staff

## Sheet: Supplies_data
Repeat Instrument	Repeat Instance	Activity code	Other activity	Supplies code	Other supply	Quantity	Is the item shared?	If item shared, specify with who?
SECTION 2: Supplies Table	1	A01: Gathering inmates to be tested		S15: Admission Book		1	1 = Yes	with reception
SECTION 2: Supplies Table	2	A12: Educational messages to patients about HIV, treatment adherence		S13: Pamphlets		10	1 = Yes	With inmates
SECTION 2: Supplies Table	3	A17: Liaison with correctional staff and inmates		S04: A4 book		1	1 = Yes	With chairperson and nursing staff
SECTION 2: Supplies Table	4	A26: Meetings related to HIV and TB care		S04: A4 book		1	1 = Yes	With chairperson and nursing staff.
SECTION 2: Supplies Table	5	A26: Meetings related to HIV and TB care		S13: Pamphlets		15	1 = Yes	With staff present at the meeting.
SECTION 2: Supplies Table	1	A32: Other, specify	Admin and correspondence with other heads of staff and health managers	S05: Airtime		100	0 = No
SECTION 2: Supplies Table	1
SECTION 2: Supplies Table	1
SECTION 2: Supplies Table	1	A04: Group counselling		S31: Standard Operating Protocol		1	1 = Yes	Staff
SECTION 2: Supplies Table	2	A12: Educational messages to patients about HIV, treatment adherence		S12: Condoms		2	0 = No
SECTION 2: Supplies Table	3	A12: Educational messages to patients about HIV, treatment adherence		S13: Pamphlets		20	0 = No
SECTION 2: Supplies Table	4	A22: Admin		S04: A4 book		1	0 = No
SECTION 2: Supplies Table	5	A22: Admin		S28: Register (HTC Register, Daily Register, TB Register)		1	1 = Yes	Staff
SECTION 2: Supplies Table	6	A22: Admin		S30: Sputum Book/TB Suspect Register		1	1 = Yes	Staff
SECTION 2: Supplies Table	1	A04: Group counselling		S13: Pamphlets		15	0 = No
SECTION 2: Supplies Table	2	A04: Group counselling		S15: Admission Book		1	0 = No
SECTION 2: Supplies Table	3	A10: Counselling after result		S28: Register (HTC Register, Daily Register, TB Register)		1	0 = No
SECTION 2: Supplies Table	4	A11: Adherence counselling		S28: Register (HTC Register, Daily Register, TB Register)		1	0 = No
SECTION 2: Supplies Table	5	A11: Adherence counselling		S07: Clinical Forms		1	0 = No
SECTION 2: Supplies Table	6	A11: Adherence counselling		S13: Pamphlets		1	0 = No
SECTION 2: Supplies Table	7	A17: Liaison with correctional staff and inmates		S04: A4 book		1	0 = No
SECTION 2: Supplies Table	8	A17: Liaison with correctional staff and inmates		S12: Condoms		5	0 = No
SECTION 2: Supplies Table	9	A17: Liaison with correctional staff and inmates		S13: Pamphlets		20	0 = No
SECTION 2: Supplies Table	10	A22: Admin		S04: A4 book		1	0 = No
SECTION 2: Supplies Table	11	A22: Admin		S15: Admission Book		1	0 = No
SECTION 2: Supplies Table	12	A22: Admin		S28: Register (HTC Register, Daily Register, TB Register)		1	0 = No
SECTION 2: Supplies Table	13	A24: Data collection (CRFs and Survey for TasP)		S04: A4 book		1	0 = No
SECTION 2: Supplies Table	14	A24: Data collection (CRFs and Survey for TasP)		S07: Clinical Forms		10	0 = No
SECTION 2: Supplies Table	15	A24: Data collection (CRFs and Survey for TasP)		S28: Register (HTC Register, Daily Register, TB Register)		1	0 = No
SECTION 2: Supplies Table	16	A24: Data collection (CRFs and Survey for TasP)		S12: Condoms		300	0 = No
SECTION 2: Supplies Table	17	A26: Meetings related to HIV and TB care		S04: A4 book		1	0 = No
SECTION 2: Supplies Table	18	A28: Training related to HIV and TB care		S04: A4 book		10	0 = No
SECTION 2: Supplies Table	1	A21: Cleaning clinic and cells of sick patients		S06: Cleaning supplies		1	1 = Yes	With inmates
SECTION 2: Supplies Table	2	A21: Cleaning clinic and cells of sick patients		S19: Gloves		1	0 = No
SECTION 2: Supplies Table	3	A08: Symptom screening for TB		S11: Screening tool (HTS)		1	0 = No
SECTION 2: Supplies Table	4	A07: Testing for HIV		S19: Gloves		1	0 = No
SECTION 2: Supplies Table	5	A07: Testing for HIV		S27: Alcohol swabs/webcol		1	0 = No
SECTION 2: Supplies Table	6	A07: Testing for HIV		S29: Sharps Container		1	1 = Yes	With the medical staff
SECTION 2: Supplies Table	7	A08: Symptom screening for TB		S28: Register (HTC Register, Daily Register, TB Register)		1	1 = Yes	With medical staff
SECTION 2: Supplies Table	8	A07: Testing for HIV		S17: Biohazard Box		1	1 = Yes	With staff
SECTION 2: Supplies Table	9	A22: Admin		S31: Standard Operating Protocol		1	1 = Yes	With staff
SECTION 2: Supplies Table	10	A24: Data collection (CRFs and Survey for TasP)		S28: Register (HTC Register, Daily Register, TB Register)		1	1 = Yes	With staff
SECTION 2: Supplies Table	11	A22: Admin		S04: A4 book		10	0 = No
SECTION 2: Supplies Table	12	A22: Admin		S33: Tea Supplies (Water Heater, Cups, Tea, Sugar, Milk)		10	1 = Yes	With staff
SECTION 2: Supplies Table	13	A16: ART maintenance		S08: Methylated Spirit		1	1 = Yes	Shared with staff
SECTION 2: Supplies Table	14	A16: ART maintenance		S10: Xpert Cartridges, Buffer & Supplies		1	0 = No
SECTION 2: Supplies Table	15	A16: ART maintenance		S19: Gloves		1	0 = No
SECTION 2: Supplies Table	16	A16: ART maintenance		S21: Lab Forms		1	0 = No
SECTION 2: Supplies Table	17	A16: ART maintenance		S29: Sharps Container		1	1 = Yes	With staff
SECTION 2: Supplies Table	1	A01: Gathering inmates to be tested		S06: Cleaning supplies		2	0 = No
SECTION 2: Supplies Table	2	A01: Gathering inmates to be tested		S11: Screening tool (HTS)		2	0 = No
SECTION 2: Supplies Table	3	A01: Gathering inmates to be tested		S15: Admission Book		1	0 = No
SECTION 2: Supplies Table	4	A02: Finding patients for clinic visits, group test		S11: Screening tool (HTS)		1	0 = No
SECTION 2: Supplies Table	5	A02: Finding patients for clinic visits, group test		S13: Pamphlets		1	0 = No
SECTION 2: Supplies Table	6	A04: Group counselling		S11: Screening tool (HTS)		1	0 = No
SECTION 2: Supplies Table	7	A04: Group counselling		S13: Pamphlets		1	0 = No
SECTION 2: Supplies Table	8	A06: Screening for HIV		S07: Clinical Forms		1	0 = No
SECTION 2: Supplies Table	9	A05: Pre-testing counselling		S11: Screening tool (HTS)		1	0 = No
SECTION 2: Supplies Table	10	A05: Pre-testing counselling		S28: Register (HTC Register, Daily Register, TB Register)		1	0 = No
SECTION 2: Supplies Table	11	A06: Screening for HIV		S15: Admission Book		1	0 = No
SECTION 2: Supplies Table	12	A06: Screening for HIV		S31: Standard Operating Protocol		1	0 = No
SECTION 2: Supplies Table	1	A01: Gathering inmates to be tested		S11: Screening tool (HTS)		1	0 = No
SECTION 2: Supplies Table	2	A01: Gathering inmates to be tested		S06: Cleaning supplies		1	0 = No
SECTION 2: Supplies Table	3	A01: Gathering inmates to be tested		S07: Clinical Forms		1	0 = No
SECTION 2: Supplies Table	4	A01: Gathering inmates to be tested		S19: Gloves		1	0 = No
SECTION 2: Supplies Table	5	A04: Group counselling		S07: Clinical Forms		1	0 = No
SECTION 2: Supplies Table	6	A04: Group counselling		S11: Screening tool (HTS)		1	0 = No
SECTION 2: Supplies Table	7	A04: Group counselling		S12: Condoms		1	0 = No
SECTION 2: Supplies Table	8	A04: Group counselling		S13: Pamphlets		1	0 = No
SECTION 2: Supplies Table	9	A05: Pre-testing counselling		S01: Testing for HIV/Hepatitis B supplies		1	0 = No
SECTION 2: Supplies Table	10	A05: Pre-testing counselling		S02: Collection of Bloods/ART Maintenance supplies		1	0 = No
SECTION 2: Supplies Table	11	A05: Pre-testing counselling		S11: Screening tool (HTS)		1	0 = No
SECTION 2: Supplies Table	12	A05: Pre-testing counselling		S07: Clinical Forms		1	0 = No
SECTION 2: Supplies Table	13	A06: Screening for HIV		S01: Testing for HIV/Hepatitis B supplies		1	0 = No
SECTION 2: Supplies Table	14	A06: Screening for HIV		S28: Register (HTC Register, Daily Register, TB Register)		1	0 = No
SECTION 2: Supplies Table	15	A06: Screening for HIV		S21: Lab Forms		1	0 = No
SECTION 2: Supplies Table	16	A06: Screening for HIV		S12: Condoms		1	0 = No
SECTION 2: Supplies Table	17	A06: Screening for HIV		S11: Screening tool (HTS)		1	0 = No
SECTION 2: Supplies Table	18	A07: Testing for HIV		S08: Methylated Spirit		1	0 = No
SECTION 2: Supplies Table	19	A07: Testing for HIV		S01: Testing for HIV/Hepatitis B supplies		1	0 = No
SECTION 2: Supplies Table	20	A07: Testing for HIV		S11: Screening tool (HTS)		1	0 = No
SECTION 2: Supplies Table	21	A07: Testing for HIV		S12: Condoms		1	0 = No
SECTION 2: Supplies Table	22	A07: Testing for HIV		S07: Clinical Forms		1	0 = No
SECTION 2: Supplies Table	23	A07: Testing for HIV		S21: Lab Forms		1	0 = No
SECTION 2: Supplies Table	1	A02: Finding patients for clinic visits, group test		S07: Clinical Forms		1	0 = No
SECTION 2: Supplies Table	2	A02: Finding patients for clinic visits, group test		S13: Pamphlets		1	0 = No
SECTION 2: Supplies Table	3	A02: Finding patients for clinic visits, group test		S28: Register (HTC Register, Daily Register, TB Register)		1	0 = No
SECTION 2: Supplies Table	4	A06: Screening for HIV		S01: Testing for HIV/Hepatitis B supplies		1	0 = No
SECTION 2: Supplies Table	5	A06: Screening for HIV		S07: Clinical Forms		1	0 = No
SECTION 2: Supplies Table	6	A06: Screening for HIV		S09: Urine dipstick		1	0 = No
SECTION 2: Supplies Table	7	A08: Symptom screening for TB		S03: Collection of Sputum supplies		1	0 = No
SECTION 2: Supplies Table	8	A08: Symptom screening for TB		S07: Clinical Forms		1	0 = No
SECTION 2: Supplies Table	9	A10: Counselling after result		S07: Clinical Forms		1	0 = No
SECTION 2: Supplies Table	10	A11: Adherence counselling		S08: Methylated Spirit		1	0 = No
SECTION 2: Supplies Table	11	A12: Educational messages to patients about HIV, treatment adherence		S07: Clinical Forms		1	0 = No
SECTION 2: Supplies Table	12	A12: Educational messages to patients about HIV, treatment adherence		S13: Pamphlets		1	0 = No
SECTION 2: Supplies Table	13	A14: Collection of bloods		S02: Collection of Bloods/ART Maintenance supplies		8	0 = No
SECTION 2: Supplies Table	14	A15: ART initiation		S07: Clinical Forms		1	0 = No
SECTION 2: Supplies Table	15	A15: ART initiation		S19: Gloves		2	0 = No
SECTION 2: Supplies Table	16	A15: ART initiation		S22: Antiretroviral Therapy		1	0 = No
SECTION 2: Supplies Table	17	A15: ART initiation		S24: Cotrimoxazole		1	0 = No
SECTION 2: Supplies Table	18	A16: ART maintenance		S07: Clinical Forms		1	0 = No
SECTION 2: Supplies Table	19	A16: ART maintenance		S09: Urine dipstick		1	0 = No
SECTION 2: Supplies Table	20	A16: ART maintenance		S16: Biohazard Bags		1	0 = No
SECTION 2: Supplies Table	21	A16: ART maintenance		S17: Biohazard Box		1	0 = No
SECTION 2: Supplies Table	22	A16: ART maintenance		S19: Gloves		2	0 = No
SECTION 2: Supplies Table	23	A16: ART maintenance		S29: Sharps Container		1	0 = No
SECTION 2: Supplies Table	24	A16: ART maintenance		S22: Antiretroviral Therapy		1	0 = No
SECTION 2: Supplies Table	25	A16: ART maintenance		S23: Anti-Tuberculosis Therapy		1	0 = No
SECTION 2: Supplies Table	26	A16: ART maintenance		S24: Cotrimoxazole		1	0 = No
SECTION 2: Supplies Table	27	A22: Admin		S07: Clinical Forms		1	0 = No
SECTION 2: Supplies Table	28	A23: Short and clinical follow-up with HIV and TB patients		S07: Clinical Forms		1	0 = No
SECTION 2: Supplies Table	29	A23: Short and clinical follow-up with HIV and TB patients		S09: Urine dipstick		1	0 = No
SECTION 2: Supplies Table	30	A23: Short and clinical follow-up with HIV and TB patients		S12: Condoms		1	0 = No
SECTION 2: Supplies Table	31	A23: Short and clinical follow-up with HIV and TB patients		S16: Biohazard Bags		1	0 = No
SECTION 2: Supplies Table	32	A23: Short and clinical follow-up with HIV and TB patients		S17: Biohazard Box		1	0 = No
SECTION 2: Supplies Table	33	A23: Short and clinical follow-up with HIV and TB patients		S19: Gloves		1	0 = No
SECTION 2: Supplies Table	34	A23: Short and clinical follow-up with HIV and TB patients		S34: Tongue Depressor		1	0 = No
SECTION 2: Supplies Table	35	A26: Meetings related to HIV and TB care		S04: A4 book		1	0 = No
SECTION 2: Supplies Table	36	A26: Meetings related to HIV and TB care		S33: Tea Supplies (Water Heater, Cups, Tea, Sugar, Milk)		1	0 = No
SECTION 2: Supplies Table	37	A27: Staff supervision related to HIV and TB care		S07: Clinical Forms		1	0 = No
SECTION 2: Supplies Table	38	A27: Staff supervision related to HIV and TB care		S31: Standard Operating Protocol		1	0 = No
SECTION 2: Supplies Table	39	A29: Pre-departure counselling and referral planning		S07: Clinical Forms		1	0 = No
SECTION 2: Supplies Table	1	A22: Admin		S04: A4 book		1	0 = No
SECTION 2: Supplies Table	2	A22: Admin		S28: Register (HTC Register, Daily Register, TB Register)		1	1 = Yes	All members in section.
SECTION 2: Supplies Table	3	A04: Group counselling		S13: Pamphlets		10	0 = No
SECTION 2: Supplies Table	1	A29: Pre-departure counselling and referral planning		S12: Condoms		10	0 = No
SECTION 2: Supplies Table	2	A29: Pre-departure counselling and referral planning		S13: Pamphlets		20	0 = No
SECTION 2: Supplies Table	3	A29: Pre-departure counselling and referral planning		S19: Gloves		2	0 = No
SECTION 2: Supplies Table	4	A28: Training related to HIV and TB care		S28: Register (HTC Register, Daily Register, TB Register)		1	1 = Yes	All the attendees to programme.
SECTION 2: Supplies Table	1	A32: Other, specify	Transfer of TB patients for isolation.	S15: Admission Book		1	1 = Yes	case Management supervisor and other case officers.
SECTION 2: Supplies Table	2	A12: Educational messages to patients about HIV, treatment adherence		S13: Pamphlets		15	1 = Yes	Inmates
SECTION 2: Supplies Table	1	A02: Finding patients for clinic visits, group test		S04: A4 book		1	1 = Yes	With other inmates
SECTION 2: Supplies Table	2	A06: Screening for HIV		S04: A4 book		1	1 = Yes	With other inmates
SECTION 2: Supplies Table	3	A06: Screening for HIV		S19: Gloves		1	0 = No
SECTION 2: Supplies Table	4	A06: Screening for HIV		S28: Register (HTC Register, Daily Register, TB Register)		1	0 = No
SECTION 2: Supplies Table	5	A06: Screening for HIV		S11: Screening tool (HTS)		1	0 = No
SECTION 2: Supplies Table	6	A08: Symptom screening for TB		S15: Admission Book		1	0 = No
SECTION 2: Supplies Table	7	A08: Symptom screening for TB		S11: Screening tool (HTS)		1	0 = No
SECTION 2: Supplies Table	8	A08: Symptom screening for TB		S28: Register (HTC Register, Daily Register, TB Register)		1	0 = No
SECTION 2: Supplies Table	9	A08: Symptom screening for TB		S30: Sputum Book/TB Suspect Register		1	0 = No
SECTION 2: Supplies Table	10	A08: Symptom screening for TB		S21: Lab Forms		1	0 = No
SECTION 2: Supplies Table	11	A09: Collection of sputum samples		S21: Lab Forms		1	0 = No
SECTION 2: Supplies Table	12	A09: Collection of sputum samples		S19: Gloves		1	0 = No
SECTION 2: Supplies Table	13	A09: Collection of sputum samples		S30: Sputum Book/TB Suspect Register		1	0 = No
SECTION 2: Supplies Table	14	A12: Educational messages to patients about HIV, treatment adherence		S07: Clinical Forms		1	0 = No
SECTION 2: Supplies Table	15	A11: Adherence counselling		S07: Clinical Forms		1	0 = No
SECTION 2: Supplies Table	16	A14: Collection of bloods		S19: Gloves		1	0 = No
SECTION 2: Supplies Table	17	A14: Collection of bloods		S21: Lab Forms		1	0 = No
SECTION 2: Supplies Table	18	A14: Collection of bloods		S27: Alcohol swabs/webcol		1	0 = No
SECTION 2: Supplies Table	19	A14: Collection of bloods		S29: Sharps Container		1	1 = Yes	With other inmates
SECTION 2: Supplies Table	20	A16: ART maintenance		S07: Clinical Forms		1	0 = No
SECTION 2: Supplies Table	21	A17: Liaison with correctional staff and inmates		S04: A4 book		1	1 = Yes	With other inmates
SECTION 2: Supplies Table	22	A18: Distribution of TB and HIV drugs		S18: Fasteners/Folders/Hanging Folders		1	0 = No
SECTION 2: Supplies Table	1	A04: Group counselling		S13: Pamphlets		10	0 = No
SECTION 2: Supplies Table	1	A20: Sending specimens to lab		S19: Gloves		1	0 = No
SECTION 2: Supplies Table	1	A22: Admin		S04: A4 book		1	1 = Yes	With staff
SECTION 2: Supplies Table	2	A22: Admin		S15: Admission Book		1	1 = Yes	With staff
SECTION 2: Supplies Table	3	A17: Liaison with correctional staff and inmates		S12: Condoms		2	0 = No
SECTION 2: Supplies Table	4	A12: Educational messages to patients about HIV, treatment adherence		S13: Pamphlets		1	1 = Yes	Among inmates
SECTION 2: Supplies Table	5	A21: Cleaning clinic and cells of sick patients		S06: Cleaning supplies		20	1 = Yes	Inmates per room
SECTION 2: Supplies Table	6	A21: Cleaning clinic and cells of sick patients		S06: Cleaning supplies		2	1 = Yes	Inmates per room
SECTION 2: Supplies Table	7	A21: Cleaning clinic and cells of sick patients		S19: Gloves		1	0 = No
SECTION 2: Supplies Table	1	A22: Admin		S04: A4 book		1	1 = Yes	Staff
SECTION 2: Supplies Table	2	A22: Admin		S15: Admission Book		1	1 = Yes	Staff
SECTION 2: Supplies Table	3	A17: Liaison with correctional staff and inmates		S12: Condoms		2	0 = No
SECTION 2: Supplies Table	4	A12: Educational messages to patients about HIV, treatment adherence		S13: Pamphlets		1	1 = Yes	Shared amongst inmates
SECTION 2: Supplies Table	5	A21: Cleaning clinic and cells of sick patients		S06: Cleaning supplies		20	1 = Yes	Inmates per room
SECTION 2: Supplies Table	6	A21: Cleaning clinic and cells of sick patients		S06: Cleaning supplies		20	1 = Yes	Inmates per room
SECTION 2: Supplies Table	7	A21: Cleaning clinic and cells of sick patients		S19: Gloves		1	0 = No
SECTION 2: Supplies Table	1	A22: Admin		S04: A4 book		1	1 = Yes	With staff
SECTION 2: Supplies Table	2	A22: Admin		S15: Admission Book		1	1 = Yes	With staff
SECTION 2: Supplies Table	3	A17: Liaison with correctional staff and inmates		S12: Condoms		2	0 = No
SECTION 2: Supplies Table	4	A12: Educational messages to patients about HIV, treatment adherence		S13: Pamphlets		1	0 = No
SECTION 2: Supplies Table	5	A21: Cleaning clinic and cells of sick patients		S06: Cleaning supplies		20	1 = Yes	Inmates per room
SECTION 2: Supplies Table	6	A21: Cleaning clinic and cells of sick patients		S06: Cleaning supplies		20	1 = Yes	Inmates per room
SECTION 2: Supplies Table	7	A21: Cleaning clinic and cells of sick patients		S19: Gloves		1	0 = No
SECTION 2: Supplies Table	1	A01: Gathering inmates to be tested		S15: Admission Book		1	1 = Yes	with staff
SECTION 2: Supplies Table	2	A09: Collection of sputum samples		S03: Collection of Sputum supplies		3	1 = Yes	with staff
SECTION 2: Supplies Table	3	A12: Educational messages to patients about HIV, treatment adherence		S12: Condoms		5	1 = Yes	with staff
SECTION 2: Supplies Table	4	A12: Educational messages to patients about HIV, treatment adherence		S13: Pamphlets		5	1 = Yes	5
SECTION 2: Supplies Table	5	A12: Educational messages to patients about HIV, treatment adherence		S13: Pamphlets		5	1 = Yes	with staff
SECTION 2: Supplies Table	6	A16: ART maintenance		S07: Clinical Forms		5	1 = Yes	with staff
SECTION 2: Supplies Table	7	A16: ART maintenance		S28: Register (HTC Register, Daily Register, TB Register)		5	1 = Yes	with staff
SECTION 2: Supplies Table	8	A17: Liaison with correctional staff and inmates		S28: Register (HTC Register, Daily Register, TB Register)		1	1 = Yes	with staff
SECTION 2: Supplies Table	9	A19: Storage of TB and HIV drugs		S06: Cleaning supplies		1	1 = Yes	with staff
SECTION 2: Supplies Table	10	A21: Cleaning clinic and cells of sick patients		S06: Cleaning supplies		1	1 = Yes	with staff
SECTION 2: Supplies Table	11	A22: Admin		S04: A4 book		1	1 = Yes	with staff
SECTION 2: Supplies Table	12	A22: Admin		S07: Clinical Forms		1	1 = Yes	with staff
SECTION 2: Supplies Table	13	A22: Admin		S15: Admission Book		1	1 = Yes	with staff
SECTION 2: Supplies Table	14	A22: Admin		S21: Lab Forms		1	1 = Yes	with staff
SECTION 2: Supplies Table	15	A22: Admin		S11: Screening tool (HTS)		1	1 = Yes	with staff
SECTION 2: Supplies Table	16	A22: Admin		S30: Sputum Book/TB Suspect Register		1	1 = Yes	with staff
SECTION 2: Supplies Table	17	A25: Management and upload of HIV and TB data		S07: Clinical Forms		1	1 = Yes	with staff
SECTION 2: Supplies Table	18	A25: Management and upload of HIV and TB data		S21: Lab Forms		1	1 = Yes	with staff
SECTION 2: Supplies Table	19	A25: Management and upload of HIV and TB data		S30: Sputum Book/TB Suspect Register		1	1 = Yes	with staff
SECTION 2: Supplies Table	20	A26: Meetings related to HIV and TB care		S04: A4 book		1	1 = Yes	wioth staff
SECTION 2: Supplies Table	21	A27: Staff supervision related to HIV and TB care		S04: A4 book		1	1 = Yes	with staff
SECTION 2: Supplies Table	22	A29: Pre-departure counselling and referral planning		S12: Condoms		12	1 = Yes	with staff
SECTION 2: Supplies Table	23	A29: Pre-departure counselling and referral planning		S13: Pamphlets		1	1 = Yes	with staff
SECTION 2: Supplies Table	24	A29: Pre-departure counselling and referral planning		S28: Register (HTC Register, Daily Register, TB Register)		1	1 = Yes	with staff
SECTION 2: Supplies Table	25
SECTION 2: Supplies Table	1
SECTION 2: Supplies Table	1	A06: Screening for HIV		S11: Screening tool (HTS)		1	1 = Yes	Staff
SECTION 2: Supplies Table	2	A08: Symptom screening for TB		S30: Sputum Book/TB Suspect Register		1	1 = Yes	Staff
SECTION 2: Supplies Table	3	A08: Symptom screening for TB		S03: Collection of Sputum supplies		1	0 = No
SECTION 2: Supplies Table	4	A12: Educational messages to patients about HIV, treatment adherence		S12: Condoms		2	0 = No
SECTION 2: Supplies Table	5	A12: Educational messages to patients about HIV, treatment adherence		S13: Pamphlets		20	0 = No
SECTION 2: Supplies Table	6	A14: Collection of bloods		S02: Collection of Bloods/ART Maintenance supplies		1	0 = No
SECTION 2: Supplies Table	7	A14: Collection of bloods		S16: Biohazard Bags		1	0 = No
SECTION 2: Supplies Table	8	A14: Collection of bloods		S17: Biohazard Box		1	0 = No
SECTION 2: Supplies Table	9	A14: Collection of bloods		S08: Methylated Spirit		1	1 = Yes	Staff
SECTION 2: Supplies Table	10	A14: Collection of bloods		S34: Tongue Depressor		1	0 = No
SECTION 2: Supplies Table	11	A22: Admin		S04: A4 book		1	0 = No
SECTION 2: Supplies Table	12	A22: Admin		S15: Admission Book		1	1 = Yes	Staff
SECTION 2: Supplies Table	13	A22: Admin		S28: Register (HTC Register, Daily Register, TB Register)		1	1 = Yes	Staff
SECTION 2: Supplies Table	1	A17: Liaison with correctional staff and inmates		S04: A4 book		1	0 = No
SECTION 2: Supplies Table	2	A17: Liaison with correctional staff and inmates		S05: Airtime		300	0 = No
SECTION 2: Supplies Table	3	A14: Collection of bloods		S02: Collection of Bloods/ART Maintenance supplies		1	0 = No
SECTION 2: Supplies Table	4	A14: Collection of bloods		S28: Register (HTC Register, Daily Register, TB Register)		1	1 = Yes	With clinical staff
SECTION 2: Supplies Table	5	A14: Collection of bloods		S29: Sharps Container		1	1 = Yes	With clinical staff
SECTION 2: Supplies Table	6	A14: Collection of bloods		S19: Gloves		1	0 = No
SECTION 2: Supplies Table	7	A14: Collection of bloods		S21: Lab Forms		1	0 = No
SECTION 2: Supplies Table	8	A09: Collection of sputum samples		S28: Register (HTC Register, Daily Register, TB Register)		1	1 = Yes	With clinical staff
SECTION 2: Supplies Table	9	A09: Collection of sputum samples		S19: Gloves		1	0 = No
SECTION 2: Supplies Table	10	A09: Collection of sputum samples		S03: Collection of Sputum supplies		1	0 = No
SECTION 2: Supplies Table	11	A32: Other, specify	Papsmear	S21: Lab Forms		1	0 = No
SECTION 2: Supplies Table	12	A32: Other, specify	Papsmear	S19: Gloves		1	0 = No
SECTION 2: Supplies Table	13	A32: Other, specify	Papsmear	S16: Biohazard Bags		1	1 = Yes	With clinical staff
SECTION 2: Supplies Table	14	A32: Other, specify	Papsmear	S17: Biohazard Box		1	1 = Yes	With clinical staff
SECTION 2: Supplies Table	1	A07: Testing for HIV		S11: Screening tool (HTS)		1	1 = Yes	Staff
SECTION 2: Supplies Table	2	A08: Symptom screening for TB		S03: Collection of Sputum supplies		1	1 = Yes	With clinical staff
SECTION 2: Supplies Table	3	A09: Collection of sputum samples		S30: Sputum Book/TB Suspect Register		1	0 = No
SECTION 2: Supplies Table	4	A12: Educational messages to patients about HIV, treatment adherence		S13: Pamphlets		3	0 = No
SECTION 2: Supplies Table	5	A12: Educational messages to patients about HIV, treatment adherence		S13: Pamphlets		20	0 = No
SECTION 2: Supplies Table	6	A14: Collection of bloods		S02: Collection of Bloods/ART Maintenance supplies		1	0 = No
SECTION 2: Supplies Table	7	A14: Collection of bloods		S16: Biohazard Bags		1	0 = No
SECTION 2: Supplies Table	8	A14: Collection of bloods		S17: Biohazard Box		1	0 = No
SECTION 2: Supplies Table	9	A14: Collection of bloods		S08: Methylated Spirit		1	1 = Yes	Staff
SECTION 2: Supplies Table	10	A14: Collection of bloods		S34: Tongue Depressor		1	0 = No
SECTION 2: Supplies Table	11	A22: Admin		S04: A4 book		1	0 = No
SECTION 2: Supplies Table	12	A23: Short and clinical follow-up with HIV and TB patients		S15: Admission Book		1	1 = Yes	Staff
SECTION 2: Supplies Table	13	A22: Admin		S28: Register (HTC Register, Daily Register, TB Register)		1	1 = Yes	Staff
SECTION 2: Supplies Table	1	A06: Screening for HIV		S01: Testing for HIV/Hepatitis B supplies		1	0 = No
SECTION 2: Supplies Table	2	A06: Screening for HIV		S10: Xpert Cartridges, Buffer & Supplies		1	0 = No
SECTION 2: Supplies Table	3	A06: Screening for HIV		S11: Screening tool (HTS)		1	0 = No
SECTION 2: Supplies Table	4	A06: Screening for HIV		S17: Biohazard Box		1	0 = No
SECTION 2: Supplies Table	5	A06: Screening for HIV		S28: Register (HTC Register, Daily Register, TB Register)		1	0 = No
SECTION 2: Supplies Table	6	A07: Testing for HIV		S01: Testing for HIV/Hepatitis B supplies		1	0 = No
SECTION 2: Supplies Table	7	A07: Testing for HIV		S10: Xpert Cartridges, Buffer & Supplies		1	0 = No
SECTION 2: Supplies Table	8	A07: Testing for HIV		S11: Screening tool (HTS)		1	0 = No
SECTION 2: Supplies Table	9	A07: Testing for HIV		S17: Biohazard Box		1	0 = No
SECTION 2: Supplies Table	10	A07: Testing for HIV		S28: Register (HTC Register, Daily Register, TB Register)		1	0 = No
SECTION 2: Supplies Table	11	A22: Admin		S04: A4 book		1	0 = No
SECTION 2: Supplies Table	1	A08: Symptom screening for TB		S28: Register (HTC Register, Daily Register, TB Register)		1	1 = Yes	Staff
SECTION 2: Supplies Table	2	A22: Admin		S04: A4 book		1	0 = No
SECTION 2: Supplies Table	3	A22: Admin		S18: Fasteners/Folders/Hanging Folders		10	1 = Yes	Staff
SECTION 2: Supplies Table	4	A24: Data collection (CRFs and Survey for TasP)		S28: Register (HTC Register, Daily Register, TB Register)		1	1 = Yes	Staff
SECTION 2: Supplies Table	5	A25: Management and upload of HIV and TB data		S05: Airtime		100	0 = No
SECTION 2: Supplies Table	1	A07: Testing for HIV		S01: Testing for HIV/Hepatitis B supplies		1	0 = No
SECTION 2: Supplies Table	2	A07: Testing for HIV		S11: Screening tool (HTS)		1	0 = No
SECTION 2: Supplies Table	3	A07: Testing for HIV		S16: Biohazard Bags		1	0 = No
SECTION 2: Supplies Table	4	A07: Testing for HIV		S17: Biohazard Box		1	0 = No
SECTION 2: Supplies Table	5	A07: Testing for HIV		S28: Register (HTC Register, Daily Register, TB Register)		1	0 = No
SECTION 2: Supplies Table	6	A12: Educational messages to patients about HIV, treatment adherence		S12: Condoms		10	0 = No
SECTION 2: Supplies Table	7	A12: Educational messages to patients about HIV, treatment adherence		S13: Pamphlets		10	0 = No
SECTION 2: Supplies Table	8	A22: Admin		S28: Register (HTC Register, Daily Register, TB Register)		1	0 = No
SECTION 2: Supplies Table	1	A27: Staff supervision related to HIV and TB care		S05: Airtime		1	0 = No
SECTION 2: Supplies Table	2	A27: Staff supervision related to HIV and TB care		S32: Study Forms		1	0 = No
SECTION 2: Supplies Table	1	A03: Escorting inmates to clinic visits		S04: A4 book		1	1 = Yes	staff
SECTION 2: Supplies Table	2	A03: Escorting inmates to clinic visits		S15: Admission Book		1	1 = Yes	staff
SECTION 2: Supplies Table	3	A23: Short and clinical follow-up with HIV and TB patients		S04: A4 book		1	1 = Yes	staff
SECTION 2: Supplies Table	1
SECTION 2: Supplies Table	1	A14: Collection of bloods		S02: Collection of Bloods/ART Maintenance supplies		1	0 = No
SECTION 2: Supplies Table	2	A09: Collection of sputum samples		S03: Collection of Sputum supplies		1	0 = No

## Sheet: Medical tests_data
Repeat Instrument	Repeat Instance	Test	Month done	Complete?
SECTION 3: Medical Tests Table	1			Complete
SECTION 3: Medical Tests Table	1			Complete
SECTION 3: Medical Tests Table	1	Viral Loads	Month 4	Complete
SECTION 3: Medical Tests Table	2	Creatinine	Month 6	Complete
SECTION 3: Medical Tests Table	1			Complete
SECTION 3: Medical Tests Table	1			Complete
SECTION 3: Medical Tests Table	1			Complete
SECTION 3: Medical Tests Table	1	CD4	Month 1	Complete
SECTION 3: Medical Tests Table	2	ALT	Month 1	Complete
SECTION 3: Medical Tests Table	3	Creatinine	Month 1	Complete
SECTION 3: Medical Tests Table	4	Viral Load	Month 4	Complete
SECTION 3: Medical Tests Table	5	TB Screening	Month 1	Complete
SECTION 3: Medical Tests Table	6	STI screening	Month 1	Complete
SECTION 3: Medical Tests Table	1	Bsseline bloods- creatinine, CD 4, RPR	Month 1	Complete
SECTION 3: Medical Tests Table	2	Genene Expert	Month 1	Complete
SECTION 3: Medical Tests Table	3	Viral Load	Month 4 and 12	Complete
SECTION 3: Medical Tests Table	4	CD 4	Baseline and 12 Months	Complete
SECTION 3: Medical Tests Table	1	Gene Expert	Month 1	Complete
SECTION 3: Medical Tests Table	2	Culture	Month 1	Complete
SECTION 3: Medical Tests Table	3	CD 4	Month 1	Complete
SECTION 3: Medical Tests Table	4	Creatinine	Month 1, 4, 6, 12	Complete
SECTION 3: Medical Tests Table	5	Baseline Bloods	Month 1	Complete
SECTION 3: Medical Tests Table	6	Viral Load	Month 1, 6	Complete
SECTION 3: Medical Tests Table	1	Baseline: CD4, RPR, Creatinine	Month 0	Complete
SECTION 3: Medical Tests Table	2	Creatinine	Month 1	Complete
SECTION 3: Medical Tests Table	3	Creatinine + Viral Load	Month 4	Complete
SECTION 3: Medical Tests Table	4	Creatinine, Viral Load + CD4	1 year	Complete
SECTION 3: Medical Tests Table	5	Creatinine + Viral Load	Annually	Complete
SECTION 3: Medical Tests Table	1			Complete
SECTION 3: Medical Tests Table	1			Complete
SECTION 3: Medical Tests Table	1			Complete
SECTION 3: Medical Tests Table	1	Creatinine	Baseline, Month 1 and 4	Complete
SECTION 3: Medical Tests Table	2	RPR	Baseline, Month 1	Complete
SECTION 3: Medical Tests Table	3	CD 4 count	Baseline, Month 1 and 2	Complete
SECTION 3: Medical Tests Table	4	Viral Load	Month 4 and 12	Complete
SECTION 3: Medical Tests Table	1			Complete
SECTION 3: Medical Tests Table	1			Complete
SECTION 3: Medical Tests Table	1			Complete
SECTION 3: Medical Tests Table	1			Complete
SECTION 3: Medical Tests Table	1			Complete
SECTION 3: Medical Tests Table	1			Complete
SECTION 3: Medical Tests Table	1			Complete
SECTION 3: Medical Tests Table	1	Viral Load	4 Months	Complete
SECTION 3: Medical Tests Table	2	Creatinine	6 months	Complete
SECTION 3: Medical Tests Table	1	CD4	Month 0	Complete
SECTION 3: Medical Tests Table	2	TB culture	Month 0	Complete
SECTION 3: Medical Tests Table	3	Gene Expert	Month 0	Complete
SECTION 3: Medical Tests Table	4	ALT	Month 0	Complete
SECTION 3: Medical Tests Table	5	Creatinine	Month	Complete
SECTION 3: Medical Tests Table	6	Full blood count	Month 0	Complete
SECTION 3: Medical Tests Table	7	Viral Load	Month 4	Complete
SECTION 3: Medical Tests Table	1	Viral Load	Month 4	Complete
SECTION 3: Medical Tests Table	2	Creatinine	Month 1	Complete
SECTION 3: Medical Tests Table	3	CD 4	Month 1	Complete
SECTION 3: Medical Tests Table	4	Sputum test	Month 1	Complete
SECTION 3: Medical Tests Table	5			Complete
SECTION 3: Medical Tests Table	1			Complete
SECTION 3: Medical Tests Table	1			Complete
SECTION 3: Medical Tests Table	1			Complete
SECTION 3: Medical Tests Table	1	CD4	12 Month	Complete
SECTION 3: Medical Tests Table	2	Creatinine	Baseline, 1 Month, 4 Month, 6 Month, 12 Month	Complete
SECTION 3: Medical Tests Table	3	Viral Load	4 Months, 6 Months, 12 Months	Complete
SECTION 3: Medical Tests Table	1			Complete
SECTION 3: Medical Tests Table	1			Complete
SECTION 3: Medical Tests Table	2			Complete
SECTION 3: Medical Tests Table	1	Elisa	Month 0	Complete
SECTION 3: Medical Tests Table	2	Creatinine	Month 0	Complete
SECTION 3: Medical Tests Table	3	RPR	Month 0	Complete
SECTION 3: Medical Tests Table	4	FBC	Month 0	Complete
SECTION 3: Medical Tests Table	5	CD 4	Month 0	Complete
SECTION 3: Medical Tests Table	6	Creatinine	Month 0	Complete
SECTION 3: Medical Tests Table	7	Viral Load	Month 4	Complete

## Sheet: Price lists
	EQUIPMENT										SUPPLIES and DRUGS				MEDICAL TESTS
	Code	Item description	Unit Price (ZAR)	Useful Life	PV Annuity Factor (10.5%)	EAC	Cost per minute			Code	Description	Unit Price (ZAR) per client			Description	Unit Price (ZAR)
										S04	A4 book	0.08214			CD4	62.89
	E02	Cell phone (Pre-paid)	699	2	1.71252	408.17	0.0377936			S15	Admission Book	0.116			HIV RNA Viral Load	321.09
	E03	Chairs	59	5	3.6959	15.9636	0.00147811			S05	Airtime	1			Creatinine	28.71
	E12	Cooler Box	486	5	3.6959	131.497	0.0121757			S27	Alcohol swabs/webcol	4			RPR	153
	E13	Counselling Flipchart	1499	5	3.6959	1063.18	0.098443			S22	Antiretroviral Therapy	256.17			ALT	75
	E04	Desk	999	5	3.6959	270.3	0.0250277			S23	Anti-Tuberculosis Therapy	0	52.82		Hb	21
	E05	Filing cabinets	2099	10	5.88923	356.413	0.0330012			S16	Biohazard Bags	0.0414			Gene Xpert	1053	Lancet
	E06	Fridge	2299	10	5.88923	390.374	0.0361457			S17	Biohazard Box	0.0414
	E07	Laptop / desktop computer	6564	5	3.6959	1776.02	0.164446			S06	Cleaning supplies	0.197983
	E14	Perforator	129	5	3.6959	34.9035	0.00323181			S07	Clinical Forms	0.5
	E01	Physical Exam Equipment				2511.89	0.232583			S02	Collection of Bloods/ART Maintenance	46.3003
		Blood Pressure Machine	1400	5	3.6959	378.798	0.0350739				Blood Collection Tube	21.875
		Exam Table	1749.95	10	5.88923	297.144	0.0275133				Vacutainer Needle	6.78
		Otoscope	1690	5	3.6959	457.263	0.0423392				Vacutainer Needle Holder	4.64
		Stethoscope	209.95	5	3.6959	56.8062	0.00525983				Cotton Wool	0.422
		Thermometer	119	5	3.6959	32.1978	0.00298128				Alcohol Swabs	4
		Torch	114.93	2	1.71252	67.1116	0.00621404				Band-Aids	8.08333
		Weighing Scale	7200	10	5.88923	1222.57	0.113201				Lab Forms	0.5
	E08	Portable CD reader	Zambia only								Tourniquet	0
	E15	Stapler/Staples	99.6	5	3.6959	26.9488	0.00249526			S03	Collection of Sputum Samples	29.8
	E16	Storage Boxes	324	10	5.88923	55.0157	0.00509404				Sputum Bottle	18.1
	E11	Table	999	5	3.6959	270.3	0.0250277				Specimen Bags	11.7
		Tourniquet	73.97	5	3.6959	11.8774	0.00109976			S12	Condoms	3.6625
	E09	Water basin/Sink	Zambia only				0			S24	Cotrimoxazole	0
	E10	Xpert Machine	260214	10	5.88923	44184.7	4.09118			S26	Cotton Roll	0.422
										S18	Fasteners/Folders/Hanging Folders	1.02
										S25	Fluconazole	12.2333
										S19	Gloves	1.485
										S20	Inkpad/Ink	Zambia only
										S21	Lab Forms	0.5
										S08	Methylated Spirit	0.28
										S13	Pamphlets	0.5
										S14	Proficiency testing panel	0
										S28	Register (HTC Register, Daily Register, TB Register)	0.116
										S11	Screening tool (HTS)	0.5
										S29	Sharps Container	0.8274
										S30	Sputum Book/TB Suspect Register	0.116
										S31	Standard Operating Protocol	Exclude Research only
										S32	Study Forms	Exclude Research only
										S33	Tea Supplies (Water Heater, Cups, Tea, Sugar, Milk)	Exclude minor cost
										S01	Testing for HIV/Hepatitis B	191.553
											Oraquick Advance Rapid HIV 1/2 Antibody	179.95
											Alere Determine HBV Test Kit	179.95
											Abon HIV Tri-line Rapid Tests	179.95
											Alcohol Swabs	4
											Cotton Wool	0.422
											Gloves	1.485
											Hand Sanitizer	0.398
											Linen Saver	4.9
											Medical Handwash	0.398
											Results Slips/Envelopes	0
										S34	Tongue Depressor	1.2853
										S09	Urine dipstick	1.65
										S10	Xpert Cartridges, Buffer & Supplies	0	139.62
										http://www.tac.org.za/community/node/2021
