# Supplementary material for: Costs of implementing universal test and treat in three correctional facilities in South Africa and Zambia
Source: PLoS One. 2022 Aug 25;17(8):e0272595. doi: 10.1371/journal.pone.0272595 (PMC9409581; doi:10.1371/journal.pone.0272595)
Supplement: S1 File — (ZIP) [file pone.0272595.s004.zip › S5_Dataset_Johannesburg.csv.xlsx]

## Sheet: Time activity_data
Day of the week	Activity code	Other activity	Total time spent completing activity	Total time spent in hours	Time (8:00 - 9:00)	Time (9:00 - 10:00)	Time (10:00 - 11:00)	Time (11:00 - 12:00)	Time (12:00 - 13:00)	Time (13:00 - 14:00)	Time (14:00 - 15:00)	Time (15:00 - 16:00)	Time (16:00 - 17:00)	Time (17:00 - 18:00)	Time (18:00 - 19:00)	Time (19:00 - 20:00)
Tuesday	A22: Admin		180	3	60	60					60
Monday	A26: Meetings related to HIV and TB care		90	1.5					30	60
Monday	A27: Staff supervision related to HIV and TB care		150	2.5			30	60				60
Tuesday	A22: Admin		180	3	60	60					60
Tuesday	A26: Meetings related to HIV and TB care		90	1.5					30	60
Tuesday	A27: Staff supervision related to HIV and TB care		150	2.5			30	60				60
Wednesday	A22: Admin		180	3	60	60					60
Wednesday	A26: Meetings related to HIV and TB care		90	1.5					30	60
Wednesday	A27: Staff supervision related to HIV and TB care		150	2.5			30	60				60
Thursday	A22: Admin		180	3	60	60					60
Thursday	A26: Meetings related to HIV and TB care		90	1.5					30	60
Thursday	A27: Staff supervision related to HIV and TB care		150	2.5			30	60				60
Friday	A22: Admin		180	3	60	60					60
Friday	A27: Staff supervision related to HIV and TB care		150	2.5			30	60				60
Monday	A30: Lunch break		30	0.5					30
Monday	A31: Tea break		15	0.25			15
Tuesday	A30: Lunch break		30	0.5					30
Tuesday	A31: Tea break		15	0.25			15
Wednesday	A30: Lunch break		30	0.5					30
Wednesday	A31: Tea break		15	0.25			15
Thursday	A30: Lunch break		30	0.5					30
Thursday	A31: Tea break		15	0.25			15
Friday	A30: Lunch break		30	0.5					30
Friday	A31: Tea break		15	0.25			15
Monday	A05: Pre-testing counselling		50	0.833333		50
Monday	A07: Testing for HIV		75	1.25			30	45
Monday	A08: Symptom screening for TB		25	0.416667			25
Monday	A09: Collection of sputum samples		25	0.416667			25
Monday	A10: Counselling after result		50	0.833333				50
Monday	A13: Counselling and enrolment in TasP study		25	0.416667				25
Monday	A22: Admin		270	4.5	60				30	60	60	60
Tuesday	A05: Pre-testing counselling		50	0.833333		50
Tuesday	A07: Testing for HIV		75	1.25			30	45
Tuesday	A08: Symptom screening for TB		25	0.416667			25
Tuesday	A09: Collection of sputum samples		25	0.416667			25
Tuesday	A10: Counselling after result		50	0.833333				50
Tuesday	A13: Counselling and enrolment in TasP study		25	0.416667				25
Tuesday	A22: Admin		270	4.5	60				30	60	60	60
Wednesday	A05: Pre-testing counselling		50	0.833333		50
Wednesday	A07: Testing for HIV		75	1.25			30	45
Wednesday	A08: Symptom screening for TB		25	0.416667			25
Wednesday	A09: Collection of sputum samples		25	0.416667			25
Wednesday	A10: Counselling after result		50	0.833333				50
Wednesday	A13: Counselling and enrolment in TasP study		25	0.416667				25
Wednesday	A22: Admin		270	4.5	60				30	60	60	60
Thursday	A05: Pre-testing counselling		50	0.833333		50
Thursday	A07: Testing for HIV		75	1.25			30	45
Thursday	A08: Symptom screening for TB		25	0.416667			25
Thursday	A09: Collection of sputum samples		25	0.416667			25
Thursday	A10: Counselling after result		50	0.833333				50
Thursday	A13: Counselling and enrolment in TasP study		25	0.416667				25
Thursday	A22: Admin		270	4.5	60				30	60	60	60
Friday	A05: Pre-testing counselling		50	0.833333		50
Friday	A07: Testing for HIV		75	1.25			30	45
Friday	A08: Symptom screening for TB		25	0.416667			25
Friday	A09: Collection of sputum samples		25	0.416667			25
Friday	A10: Counselling after result		50	0.833333				50
Friday	A13: Counselling and enrolment in TasP study		25	0.416667				25
Friday	A22: Admin		270	4.5	60				30	60	60	60
Monday	A31: Tea break		15	0.25			15
Monday	A30: Lunch break		30	0.5					30
Tuesday	A31: Tea break		15	0.25			15
Tuesday	A30: Lunch break		30	0.5					30
Wednesday	A31: Tea break		15	0.25			15
Wednesday	A30: Lunch break		30	0.5					30
Thursday	A31: Tea break		15	0.25			15
Thursday	A30: Lunch break		30	0.5					30
Friday			15	0.25			15
Friday	A30: Lunch break		30	0.5					30
Monday	A05: Pre-testing counselling		50	0.833333		50
Monday	A07: Testing for HIV		75	1.25			30	45
Monday	A08: Symptom screening for TB		25	0.416667			25
Monday	A09: Collection of sputum samples		25	0.416667			25
Monday	A10: Counselling after result		50	0.833333				50
Monday	A13: Counselling and enrolment in TasP study		25	0.416667				25
Monday	A22: Admin		270	4.5	60				30	60	60	60
Tuesday	A05: Pre-testing counselling		50	0.833333		50
Tuesday	A07: Testing for HIV		75	1.25			30	45
Tuesday	A08: Symptom screening for TB		25	0.416667			25
Tuesday	A09: Collection of sputum samples		25	0.416667			25
Tuesday	A10: Counselling after result		50	0.833333				50
Tuesday	A13: Counselling and enrolment in TasP study		25	0.416667				25
Tuesday	A22: Admin		270	4.5	60				30	60	60	60
Wednesday	A05: Pre-testing counselling		50	0.833333			50
Wednesday	A07: Testing for HIV		75	1.25			30	45
Wednesday	A08: Symptom screening for TB		25	0.416667			25
Wednesday	A09: Collection of sputum samples		25	0.416667			25
Wednesday	A10: Counselling after result		50	0.833333				50
Wednesday	A13: Counselling and enrolment in TasP study		25	0.416667				25
Wednesday	A22: Admin		270	4.5	60				30	60	60	60
Thursday	A05: Pre-testing counselling		50	0.833333		50
Thursday	A07: Testing for HIV		75	1.25			30	45
Thursday	A08: Symptom screening for TB		25	0.416667			25
Thursday	A09: Collection of sputum samples		25	0.416667			25
Thursday	A10: Counselling after result		50	0.833333				50
Thursday	A13: Counselling and enrolment in TasP study		25	0.416667				25
Thursday	A22: Admin		270	4.5	60				30	60	60	60
Friday	A05: Pre-testing counselling		50	0.833333		50
Friday	A07: Testing for HIV		75	1.25			30	45
Friday	A08: Symptom screening for TB		25	0.416667			25
Friday	A09: Collection of sputum samples		25	0.416667			25
Friday	A10: Counselling after result		50	0.833333				50
Friday	A13: Counselling and enrolment in TasP study		25	0.416667				25
Friday	A22: Admin		270	4.5	60				30	60	60	60
Monday	A30: Lunch break		30	0.5					30
Monday	A31: Tea break		15	0.25			15
Tuesday	A30: Lunch break		30	0.5					30
Tuesday	A31: Tea break		15	0.25			15
Wednesday	A30: Lunch break		30	0.5					30
Wednesday	A31: Tea break		15	0.25			15
Thursday	A30: Lunch break		30	0.5					30
Thursday	A31: Tea break		15	0.25			15
Friday	A30: Lunch break		30	0.5					30
Friday	A31: Tea break		15	0.25			15
Monday	A01: Gathering inmates to be tested		10	0.166667	10
Monday	A02: Finding patients for clinic visits, group test		10	0.166667	10
Monday	A03: Escorting inmates to clinic visits		10	0.166667	10
Monday	A04: Group counselling		30	0.5	30
Monday	A12: Educational messages to patients about HIV, treatment adherence		30	0.5		30
Monday	A17: Liaison with correctional staff and inmates		150	2.5		30	60	60
Tuesday	A01: Gathering inmates to be tested		10	0.166667	10
Tuesday	A02: Finding patients for clinic visits, group test		10	0.166667	10
Tuesday	A03: Escorting inmates to clinic visits		10	0.166667	10
Tuesday	A04: Group counselling		30	0.5	30
Tuesday	A12: Educational messages to patients about HIV, treatment adherence		30	0.5		30
Tuesday	A17: Liaison with correctional staff and inmates		150	2.5		30	60	60
Wednesday	A01: Gathering inmates to be tested		10	0.166667	10
Wednesday	A02: Finding patients for clinic visits, group test		10	0.166667	10
Wednesday	A03: Escorting inmates to clinic visits		10	0.166667	10
Wednesday	A04: Group counselling		30	0.5	30
Wednesday	A12: Educational messages to patients about HIV, treatment adherence		30	0.5		30
Wednesday	A17: Liaison with correctional staff and inmates		150	2.5			30	60	60
Thursday	A01: Gathering inmates to be tested		10	0.166667	10
Thursday	A02: Finding patients for clinic visits, group test		10	0.166667	10
Thursday	A03: Escorting inmates to clinic visits		10	0.166667	10
Thursday	A04: Group counselling		30	0.5	30
Thursday	A12: Educational messages to patients about HIV, treatment adherence		30	0.5		30
Thursday	A17: Liaison with correctional staff and inmates		150	2.5		30	60	60
Friday	A01: Gathering inmates to be tested		10	0.166667	10
Friday	A02: Finding patients for clinic visits, group test		10	0.166667	10
Friday	A03: Escorting inmates to clinic visits		10	0.166667	10
Friday	A04: Group counselling		30	0.5	30
Friday	A12: Educational messages to patients about HIV, treatment adherence		30	0.5		30
Friday	A26: Meetings related to HIV and TB care		60	1		30	30
Friday	A32: Other, specify	classes	90	1.5			30	60
Saturday	A21: Cleaning clinic and cells of sick patients		180	3		60	60	60
Sunday	A21: Cleaning clinic and cells of sick patients		180	3		60	60	60
Monday	A01: Gathering inmates to be tested		10	0.166667	10
Monday	A02: Finding patients for clinic visits, group test		10	0.166667	10
Monday	A03: Escorting inmates to clinic visits		10	0.166667	10
Monday	A04: Group counselling		30	0.5	30
Monday	A12: Educational messages to patients about HIV, treatment adherence		30	0.5		30
Monday	A17: Liaison with correctional staff and inmates		150	2.5		30	60	60
Tuesday	A01: Gathering inmates to be tested		10	0.166667	10
Tuesday	A02: Finding patients for clinic visits, group test		10	0.166667	10
Tuesday	A03: Escorting inmates to clinic visits		10	0.166667	10
Tuesday	A04: Group counselling		30	0.5	30
Tuesday	A12: Educational messages to patients about HIV, treatment adherence		30	0.5		30
Tuesday	A17: Liaison with correctional staff and inmates		150	2.5		30	60	60
Wednesday	A01: Gathering inmates to be tested		10	0.166667	10
Wednesday	A02: Finding patients for clinic visits, group test		10	0.166667	10
Wednesday	A03: Escorting inmates to clinic visits		10	0.166667	10
Wednesday	A04: Group counselling		30	0.5	30
Wednesday	A12: Educational messages to patients about HIV, treatment adherence		30	0.5		30
Wednesday	A17: Liaison with correctional staff and inmates		150	2.5		30	60	60
Thursday	A01: Gathering inmates to be tested		10	0.166667	10
Thursday	A02: Finding patients for clinic visits, group test		10	0.166667	10
Thursday	A03: Escorting inmates to clinic visits		10	0.166667	10
Thursday	A04: Group counselling		30	0.5	30
Thursday	A12: Educational messages to patients about HIV, treatment adherence		30	0.5		30
Thursday	A17: Liaison with correctional staff and inmates		150	2.5		30	60	60
Friday	A01: Gathering inmates to be tested		10	0.166667	10
Friday	A02: Finding patients for clinic visits, group test		10	0.166667	10
Friday	A03: Escorting inmates to clinic visits		10	0.166667	10
Friday	A04: Group counselling		15	0.25	15
Friday	A12: Educational messages to patients about HIV, treatment adherence		15	0.25	15
Friday	A26: Meetings related to HIV and TB care		60	1		60
Friday	A32: Other, specify	Classes	120	2			60	60
Saturday	A21: Cleaning clinic and cells of sick patients		180	3		60	60	60
Monday	A11: Adherence counselling		50	0.833333	50
Monday	A12: Educational messages to patients about HIV, treatment adherence		50	0.833333		50
Monday	A13: Counselling and enrolment in TasP study		25	0.416667			25
Monday	A17: Liaison with correctional staff and inmates		90	1.5			30	60
Monday	A30: Lunch break		30	0.5					30
Monday	A22: Admin		120	2					30	60	30
Tuesday	A04: Group counselling		30	0.5	30
Tuesday	A11: Adherence counselling		50	0.833333	25	25
Tuesday	A12: Educational messages to patients about HIV, treatment adherence		50	0.833333		25	25
Tuesday	A13: Counselling and enrolment in TasP study		25	0.416667			25
Tuesday	A17: Liaison with correctional staff and inmates		90	1.5				60	30
Tuesday	A30: Lunch break		30	0.5					30
Tuesday	A22: Admin		90	1.5						60	30
Wednesday	A11: Adherence counselling		50	0.833333	50
Wednesday	A12: Educational messages to patients about HIV, treatment adherence		50	0.833333		50
Wednesday	A13: Counselling and enrolment in TasP study		25	0.416667			25
Wednesday	A17: Liaison with correctional staff and inmates		90	1.5			30	60
Wednesday	A30: Lunch break		30	0.5					30
Wednesday	A22: Admin		90	1.5						60	30
Thursday	A11: Adherence counselling		50	0.833333	50
Thursday	A12: Educational messages to patients about HIV, treatment adherence		50	0.833333		50
Thursday	A13: Counselling and enrolment in TasP study		25	0.416667			25
Thursday	A17: Liaison with correctional staff and inmates		90	1.5			30	60
Thursday	A30: Lunch break		30	0.5					30
Thursday	A22: Admin		120	2					30	60	30
Friday	A11: Adherence counselling		50	0.833333	50
Friday	A12: Educational messages to patients about HIV, treatment adherence		50	0.833333		50
Friday	A13: Counselling and enrolment in TasP study		25	0.416667			25
Friday	A22: Admin		60	1			30	30
Friday	A23: Short and clinical follow-up with HIV and TB patients		30	0.5			30
Friday	A30: Lunch break		30	0.5					30
Friday	A26: Meetings related to HIV and TB care		120	2					30	60	30
Monday	A04: Group counselling		30	0.5	30
Monday	A11: Adherence counselling		50	0.833333		50
Monday	A12: Educational messages to patients about HIV, treatment adherence		50	0.833333			50
Monday	A17: Liaison with correctional staff and inmates		120	2				60	30	30
Monday	A22: Admin		90	1.5						30	60
Tuesday	A04: Group counselling		30	0.5	30
Tuesday	A11: Adherence counselling		50	0.833333		50
Tuesday	A12: Educational messages to patients about HIV, treatment adherence		50	0.833333			50
Tuesday	A17: Liaison with correctional staff and inmates		120	2				60	30	30
Tuesday	A22: Admin		90	1.5						30	60
Wednesday	A04: Group counselling		30	0.5	30
Wednesday	A11: Adherence counselling		50	0.833333		50
Wednesday	A12: Educational messages to patients about HIV, treatment adherence		50	0.833333			50
Wednesday	A17: Liaison with correctional staff and inmates		120	2				60	30	30
Wednesday	A22: Admin		90	1.5						30	60
Thursday	A04: Group counselling		30	0.5	30
Thursday	A11: Adherence counselling		50	0.833333		50
Thursday	A12: Educational messages to patients about HIV, treatment adherence		50	0.833333			50
Thursday	A17: Liaison with correctional staff and inmates		120	2				60	30	30
Thursday	A22: Admin		90	1.5						30	60
Friday	A04: Group counselling		30	0.5	30
Friday	A11: Adherence counselling		50	0.833333		50
Friday	A12: Educational messages to patients about HIV, treatment adherence		50	0.833333			50
Friday	A17: Liaison with correctional staff and inmates		120	2				60	30	30
Friday	A22: Admin		90	1.5						30	60
Monday	A30: Lunch break		30	0.5					30
Tuesday	A30: Lunch break		30	0.5					30
Wednesday	A30: Lunch break		30	0.5					30
Thursday	A30: Lunch break		30	0.5					30
Friday	A30: Lunch break		30	0.5					30
Monday	A03: Escorting inmates to clinic visits		180	3		60	60		60
Monday	A17: Liaison with correctional staff and inmates		180	3						60	60	60
Monday	A22: Admin		60	1	60
Tuesday	A03: Escorting inmates to clinic visits		180	3		60	60		60
Tuesday	A17: Liaison with correctional staff and inmates		180	3						60	60	60
Tuesday	A22: Admin		60	1	60
Wednesday	A03: Escorting inmates to clinic visits		180	3		60	60		60
Wednesday	A17: Liaison with correctional staff and inmates		180	3						60	60	60
Wednesday	A22: Admin		60	1	60
Thursday	A03: Escorting inmates to clinic visits		180	3		60	60		60
Thursday	A17: Liaison with correctional staff and inmates		180	3						60	60	60
Thursday	A22: Admin		60	1	60
Friday	A03: Escorting inmates to clinic visits		180	3		60	60		60
Friday	A17: Liaison with correctional staff and inmates		180	3						60	60	60
Friday	A22: Admin		60	1	60
Saturday	A03: Escorting inmates to clinic visits		180	3		60	60		60
Saturday	A17: Liaison with correctional staff and inmates		180	3						60	60	60
Saturday	A22: Admin		60	1	60
Sunday	A03: Escorting inmates to clinic visits		180	3		60	60		60
Sunday	A17: Liaison with correctional staff and inmates		180	3						60	60	60
Sunday	A22: Admin		60	1	60
Monday	A01: Gathering inmates to be tested		30	0.5	30
Monday	A02: Finding patients for clinic visits, group test		30	0.5	30
Monday	A03: Escorting inmates to clinic visits		120	2			60		60
Monday	A17: Liaison with correctional staff and inmates		180	3						60	60	60
Monday	A22: Admin		60	1		60
Monday	A30: Lunch break		60	1				60
Tuesday	A01: Gathering inmates to be tested		30	0.5	30
Tuesday	A02: Finding patients for clinic visits, group test		30	0.5	30
Tuesday	A03: Escorting inmates to clinic visits		120	2			60		60
Tuesday	A17: Liaison with correctional staff and inmates		180	3						60	60	60
Tuesday	A22: Admin		60	1		60
Tuesday	A30: Lunch break		60	1				60
Wednesday	A01: Gathering inmates to be tested		30	0.5	30
Wednesday	A02: Finding patients for clinic visits, group test		30	0.5	30
Wednesday	A03: Escorting inmates to clinic visits		120	2			60		60
Wednesday	A17: Liaison with correctional staff and inmates		180	3						60	60	60
Wednesday	A22: Admin		60	1		60
Wednesday	A30: Lunch break		60	1				60
Thursday	A01: Gathering inmates to be tested		30	0.5	30
Thursday	A02: Finding patients for clinic visits, group test		30	0.5	30
Thursday	A03: Escorting inmates to clinic visits		120	2			60		60
Thursday	A17: Liaison with correctional staff and inmates		180	3						60	60	60
Thursday	A22: Admin		60	1		60
Thursday	A30: Lunch break		60	1				60
Friday	A01: Gathering inmates to be tested		30	0.5	30
Friday	A02: Finding patients for clinic visits, group test		30	0.5	30
Friday	A03: Escorting inmates to clinic visits		120	2			60		60
Friday	A17: Liaison with correctional staff and inmates		180	3						60	60	60
Friday	A22: Admin		60	1		60
Friday	A30: Lunch break		60	1				60
Saturday	A01: Gathering inmates to be tested		30	0.5	30
Saturday	A02: Finding patients for clinic visits, group test		30	0.5	30
Saturday	A03: Escorting inmates to clinic visits		120	2			60		60
Saturday	A17: Liaison with correctional staff and inmates		180	3						60	60	60
Saturday	A22: Admin		60	1		60
Saturday	A30: Lunch break		60	1				60
Sunday	A01: Gathering inmates to be tested		30	0.5	30
Sunday	A02: Finding patients for clinic visits, group test		30	0.5	30
Sunday	A03: Escorting inmates to clinic visits		120	2			60		60
Sunday	A17: Liaison with correctional staff and inmates		180	3						60	60	60
Sunday	A22: Admin		60	1		60
Sunday	A30: Lunch break		60	1				60
Monday	A09: Collection of sputum samples		20	0.333333	20
Monday	A14: Collection of bloods		50	0.833333	25	25
Monday	A15: ART initiation		105	1.75		30	60	15
Monday	A16: ART maintenance		60	1				30	30
Monday	A18: Distribution of TB and HIV drugs		25	0.416667						25
Monday	A19: Storage of TB and HIV drugs		30	0.5						30
Monday	A20: Sending specimens to lab		15	0.25							15
Monday	A22: Admin		60	1							30	30
Monday	A23: Short and clinical follow-up with HIV and TB patients		40	0.666667								20	20
Tuesday	A09: Collection of sputum samples		20	0.333333	20
Tuesday	A14: Collection of bloods		50	0.833333	25	25
Tuesday	A15: ART initiation		105	1.75		30	60	15
Tuesday	A16: ART maintenance		60	1				30	30
Tuesday	A17: Liaison with correctional staff and inmates		15	0.25						15
Tuesday	A18: Distribution of TB and HIV drugs		30	0.5						30
Tuesday	A20: Sending specimens to lab		15	0.25							15
Tuesday	A22: Admin		60	1							30	30
Tuesday	A23: Short and clinical follow-up with HIV and TB patients		40	0.666667								20	20
Wednesday	A09: Collection of sputum samples		20	0.333333	20
Wednesday	A14: Collection of bloods		50	0.833333	25	25
Wednesday	A15: ART initiation		105	1.75		30	60	15
Wednesday	A16: ART maintenance		60	1				30	30
Wednesday	A17: Liaison with correctional staff and inmates		15	0.25						15
Wednesday	A18: Distribution of TB and HIV drugs		30	0.5						30
Wednesday	A20: Sending specimens to lab		15	0.25							15
Wednesday	A22: Admin		60	1							30	30
Wednesday	A23: Short and clinical follow-up with HIV and TB patients		40	0.666667								20	20
Thursday	A09: Collection of sputum samples		20	0.333333	20
Thursday	A14: Collection of bloods		50	0.833333	25	25
Thursday	A15: ART initiation		105	1.75		30	60	15
Thursday	A16: ART maintenance		60	1				30	30
Thursday	A17: Liaison with correctional staff and inmates		15	0.25						15
Thursday	A18: Distribution of TB and HIV drugs		30	0.5						30
Thursday	A20: Sending specimens to lab		15	0.25							15
Thursday	A22: Admin		60	1							30	30
Thursday	A23: Short and clinical follow-up with HIV and TB patients		40	0.666667								20	20
Friday	A09: Collection of sputum samples		20	0.333333	20
Friday	A14: Collection of bloods		50	0.833333	25	25
Friday	A15: ART initiation		105	1.75		30	60	15
Friday	A16: ART maintenance		60	1				30	30
Friday	A17: Liaison with correctional staff and inmates		15	0.25						15
Friday	A18: Distribution of TB and HIV drugs		30	0.5						30
Friday	A20: Sending specimens to lab		15	0.25							15
Friday	A22: Admin		60	1							30	30
Friday	A23: Short and clinical follow-up with HIV and TB patients		40	0.666667								20	20
Saturday	A17: Liaison with correctional staff and inmates		60	1				60
Saturday	A19: Storage of TB and HIV drugs		60	1			60
Saturday	A22: Admin		120	2					30	60	30
Saturday	A23: Short and clinical follow-up with HIV and TB patients		120	2	60	60
Sunday	A17: Liaison with correctional staff and inmates		60	1				60
Sunday	A19: Storage of TB and HIV drugs		60	1			60
Sunday	A22: Admin		120	2					30	60	30
Sunday	A23: Short and clinical follow-up with HIV and TB patients		120	2	60	60
Monday	A30: Lunch break		30	0.5					30
Monday	A31: Tea break		15	0.25	15
Tuesday	A30: Lunch break		30	0.5					30
Tuesday	A31: Tea break		15	0.25	15
Wednesday	A30: Lunch break		30	0.5					30
Wednesday	A31: Tea break		15	0.25	15
Thursday	A30: Lunch break		30	0.5					30
Thursday	A31: Tea break		15	0.25	15
Friday	A30: Lunch break		30	0.5					30
Friday	A31: Tea break		15	0.25	15
Saturday	A30: Lunch break		30	0.5					30
Saturday	A31: Tea break		15	0.25	15
Sunday	A30: Lunch break		30	0.5					30
Sunday	A31: Tea break		15	0.25	15
Monday	A13: Counselling and enrolment in TasP study		120	2		60	60
Monday	A17: Liaison with correctional staff and inmates		120	2						30	60	30
Monday	A22: Admin		60	1	60
Monday	A24: Data collection (CRFs and Survey for TasP)		120	2				60	60
Tuesday	A25: Management and upload of HIV and TB data		420	7	60	60	60	60	60	30	60	30
Wednesday	A13: Counselling and enrolment in TasP study		120	2		60	60
Wednesday	A17: Liaison with correctional staff and inmates		120	2						30	60	30
Wednesday	A22: Admin		60	1	60
Wednesday	A24: Data collection (CRFs and Survey for TasP)		120	2			60	60
Thursday	A13: Counselling and enrolment in TasP study		120	2		60	60
Thursday	A17: Liaison with correctional staff and inmates		120	2						30	60	30
Thursday	A22: Admin		60	1	60
Thursday	A24: Data collection (CRFs and Survey for TasP)		120	2				60	60
Friday	A13: Counselling and enrolment in TasP study		120	2		60	60
Friday	A17: Liaison with correctional staff and inmates		120	2						30	60	30
Friday	A22: Admin		60	1	60
Friday	A24: Data collection (CRFs and Survey for TasP)		120	2				60	60
Monday	A30: Lunch break		30	0.5						30
Tuesday	A30: Lunch break		30	0.5						30
Wednesday	A30: Lunch break		30	0.5						30
Thursday	A30: Lunch break		30	0.5						30
Friday	A30: Lunch break		30	0.5						30
Monday	A04: Group counselling		30	0.5	30
Monday	A05: Pre-testing counselling		50	0.833333	25	25
Monday	A07: Testing for HIV		75	1.25		30	45
Monday	A08: Symptom screening for TB		50	0.833333				50
Monday	A09: Collection of sputum samples		50	0.833333				50
Monday	A10: Counselling after result		50	0.833333				50
Monday	A17: Liaison with correctional staff and inmates		60	1					30	30
Monday	A20: Sending specimens to lab		30	0.5								30
Monday	A22: Admin		150	2.5						30	60	30	30
Tuesday	A04: Group counselling		30	0.5	30
Tuesday	A05: Pre-testing counselling		50	0.833333	25	25
Tuesday	A07: Testing for HIV		75	1.25		30	45
Tuesday	A08: Symptom screening for TB		50	0.833333				50
Tuesday	A09: Collection of sputum samples		50	0.833333				50
Tuesday	A10: Counselling after result		50	0.833333				50
Tuesday	A17: Liaison with correctional staff and inmates		60	1					30	30
Tuesday	A20: Sending specimens to lab		30	0.5							30
Tuesday	A22: Admin		150	2.5						30	60	30	30
Wednesday	A04: Group counselling		30	0.5	30
Wednesday	A05: Pre-testing counselling		50	0.833333	25	25
Wednesday	A07: Testing for HIV		75	1.25		30	45
Wednesday	A08: Symptom screening for TB		50	0.833333				50
Wednesday	A09: Collection of sputum samples		50	0.833333				50
Wednesday	A10: Counselling after result		50	0.833333				50
Wednesday	A17: Liaison with correctional staff and inmates		60	1					30	30
Wednesday	A20: Sending specimens to lab		30	0.5							30
Wednesday	A22: Admin		150	2.5					30	60	30	30
Thursday	A04: Group counselling		30	0.5	30
Thursday	A05: Pre-testing counselling		50	0.833333	25	25
Thursday	A07: Testing for HIV		75	1.25		30	45
Thursday	A08: Symptom screening for TB		50	0.833333				50
Thursday	A08: Symptom screening for TB		50	0.833333				50
Thursday	A09: Collection of sputum samples		50	0.833333				50
Thursday	A10: Counselling after result		50	0.833333				50
Thursday	A17: Liaison with correctional staff and inmates		60	1					30	30
Thursday	A20: Sending specimens to lab		30	0.5								30
Thursday	A22: Admin		150	2.5						30	60	30	30
Friday	A04: Group counselling		30	0.5	30
Friday	A05: Pre-testing counselling		50	0.833333	25	25
Friday	A07: Testing for HIV		75	1.25		30	45
Friday	A08: Symptom screening for TB		50	0.833333				50
Friday	A09: Collection of sputum samples		50	0.833333				50
Friday	A10: Counselling after result		50	0.833333				50
Friday	A17: Liaison with correctional staff and inmates		60	1					30	30
Friday	A20: Sending specimens to lab		30	0.5								30
Friday	A22: Admin		150	2.5						30	60	30	30
Monday	A30: Lunch break		30	0.5					30
Tuesday	A30: Lunch break		30	0.5					30
Wednesday	A30: Lunch break		30	0.5					30
Thursday	A30: Lunch break		30	0.5					30
Friday	A30: Lunch break		30	0.5					30
Monday	A04: Group counselling		15	0.25	15
Monday	A05: Pre-testing counselling		50	0.833333	25	25
Monday	A07: Testing for HIV		75	1.25		30	45
Monday	A08: Symptom screening for TB		50	0.833333				50
Monday	A09: Collection of sputum samples		50	0.833333				25	25
Monday	A10: Counselling after result		50	0.833333				25	25
Monday	A12: Educational messages to patients about HIV, treatment adherence		15	0.25					15
Monday	A20: Sending specimens to lab		30	0.5						30
Monday	A22: Admin		180	3						30	60	60	30
Tuesday	A04: Group counselling		15	0.25	15
Tuesday	A11: Adherence counselling		75	1.25	30	45
Tuesday	A12: Educational messages to patients about HIV, treatment adherence		15	0.25			15
Tuesday	A17: Liaison with correctional staff and inmates		120	2			30	60	30
Tuesday	A22: Admin		210	3.5						60	60	60	30
Wednesday	A04: Group counselling		15	0.25	15
Wednesday	A11: Adherence counselling		75	1.25	30	45
Wednesday	A12: Educational messages to patients about HIV, treatment adherence		15	0.25			15
Wednesday	A17: Liaison with correctional staff and inmates		120	2			30	60	30
Wednesday	A22: Admin		210	3.5						60	60	60	30
Thursday	A04: Group counselling		15	0.25	15
Thursday	A05: Pre-testing counselling		50	0.833333	25	25
Thursday	A07: Testing for HIV		75	1.25		30	45
Thursday	A08: Symptom screening for TB		50	0.833333				50
Thursday	A09: Collection of sputum samples		50	0.833333				25	25
Thursday	A10: Counselling after result		50	0.833333				25	25
Thursday	A12: Educational messages to patients about HIV, treatment adherence		15	0.25					15
Thursday	A20: Sending specimens to lab		30	0.5						30
Thursday	A22: Admin		180	3						30	60	60	30
Friday	A04: Group counselling		15	0.25	15
Friday	A11: Adherence counselling		75	1.25	30	45
Friday	A12: Educational messages to patients about HIV, treatment adherence		15	0.25			15
Friday	A17: Liaison with correctional staff and inmates		120	2				30	60	30
Friday	A22: Admin		210	3.5						60	60	60	30
Monday	A30: Lunch break		30	0.5					30
Tuesday	A30: Lunch break		30	0.5					30
Wednesday	A30: Lunch break		30	0.5					30
Thursday	A30: Lunch break		30	0.5					30
Friday	A30: Lunch break		30	0.5					30
Monday	A17: Liaison with correctional staff and inmates		90	1.5							30	60
Monday	A22: Admin		120	2	60					30	30
Monday	A26: Meetings related to HIV and TB care		120	2		30	60	30
Monday	A27: Staff supervision related to HIV and TB care		90	1.5				30	60
Monday	A30: Lunch break		30	0.5						30
Monday	A31: Tea break		30	0.5		30
Tuesday	A04: Group counselling		60	1		30	30
Tuesday	A12: Educational messages to patients about HIV, treatment adherence		60	1			30	30
Tuesday	A17: Liaison with correctional staff and inmates		150	2.5	60			30	60
Tuesday	A22: Admin		150	2.5						30	60	60
Tuesday	A30: Lunch break		30	0.5						30
Tuesday	A31: Tea break		30	0.5		30
Wednesday	A04: Group counselling		60	1		30	30
Wednesday	A12: Educational messages to patients about HIV, treatment adherence		60	1			30	30
Wednesday	A17: Liaison with correctional staff and inmates		150	2.5	60			30	60
Wednesday	A22: Admin		150	2.5						30	60	60
Wednesday	A30: Lunch break		30	0.5						30
Wednesday	A31: Tea break		30	0.5		30
Thursday	A17: Liaison with correctional staff and inmates		90	1.5							30	60
Thursday	A22: Admin		120	2	60					30	30
Thursday	A26: Meetings related to HIV and TB care		120	2		30	60	30
Thursday	A27: Staff supervision related to HIV and TB care		90	1.5				30	60
Thursday	A30: Lunch break		30	0.5						30
Thursday	A31: Tea break		30	0.5		30
Friday	A17: Liaison with correctional staff and inmates		90	1.5							30	60
Friday	A22: Admin		120	2	60					30	30
Friday	A26: Meetings related to HIV and TB care		120	2		30	60	30
Friday	A27: Staff supervision related to HIV and TB care		90	1.5				30	60
Friday	A30: Lunch break		30	0.5						30
Friday	A31: Tea break		30	0.5		30
Monday	A03: Escorting inmates to clinic visits		240	4	60	60	60	60
Monday	A17: Liaison with correctional staff and inmates		180	3							60	60	60
Monday	A22: Admin		60	1					60
Monday	A30: Lunch break		60	1						60
Tuesday	A03: Escorting inmates to clinic visits		240	4	60	60	60	60
Tuesday	A17: Liaison with correctional staff and inmates		180	3							60	60	60
Tuesday	A22: Admin		60	1					60
Tuesday	A30: Lunch break		60	1						60
Wednesday	A03: Escorting inmates to clinic visits		240	4	60	60	60	60
Wednesday	A17: Liaison with correctional staff and inmates		180	3							60	60	60
Wednesday	A22: Admin		60	1					60
Wednesday	A30: Lunch break		60	1						60
Thursday	A03: Escorting inmates to clinic visits		240	4	60	60	60	60
Thursday	A17: Liaison with correctional staff and inmates		180	3							60	60	60
Thursday	A22: Admin		60	1				60
Thursday	A30: Lunch break		60	1						60
Friday	A03: Escorting inmates to clinic visits		240	4	60	60	60	60
Friday	A17: Liaison with correctional staff and inmates		180	3							60	60	60
Friday	A22: Admin		60	1					60
Friday	A30: Lunch break		60	1						60
Saturday	A03: Escorting inmates to clinic visits		240	4	60	60	60	60
Saturday	A17: Liaison with correctional staff and inmates		180	3							60	60	60
Saturday	A22: Admin		60	1					60
Saturday	A30: Lunch break		60	1						60
Sunday	A03: Escorting inmates to clinic visits		240	4	60	60	60	60
Sunday	A17: Liaison with correctional staff and inmates		180	3							60	60	60
Sunday	A22: Admin		60	1					60
Sunday	A30: Lunch break		60	1						60
Monday	A17: Liaison with correctional staff and inmates		90	1.5							60	30
Monday	A19: Storage of TB and HIV drugs		90	1.5					30	60
Monday	A22: Admin		240	4	60	60	60	60
Monday	A30: Lunch break		30	0.5					30
Tuesday	A17: Liaison with correctional staff and inmates		90	1.5							60	30
Tuesday	A19: Storage of TB and HIV drugs		90	1.5					30	60
Tuesday	A22: Admin		240	4	60	60	60	60
Tuesday	A30: Lunch break		30	0.5					30
Wednesday	A17: Liaison with correctional staff and inmates		90	1.5							60	30
Wednesday	A19: Storage of TB and HIV drugs		90	1.5					30	60
Wednesday	A22: Admin		240	4	60	60	60	60
Wednesday	A30: Lunch break		30	0.5					30
Thursday	A17: Liaison with correctional staff and inmates		90	1.5							60	30
Thursday	A19: Storage of TB and HIV drugs		90	1.5					30	60
Thursday	A22: Admin		240	4	60	60	60	60
Thursday	A30: Lunch break		30	0.5					30
Friday	A17: Liaison with correctional staff and inmates		90	1.5							60	30
Friday	A19: Storage of TB and HIV drugs		90	1.5					30	60
Friday	A22: Admin		240	4	60	60	60	60
Friday	A30: Lunch break		30	0.5					30
Monday	A17: Liaison with correctional staff and inmates		30	0.5								30
Monday	A18: Distribution of TB and HIV drugs		240	4		60	60	60	60
Monday	A19: Storage of TB and HIV drugs		60	1	60
Monday	A22: Admin		120	2						60	60
Tuesday	A17: Liaison with correctional staff and inmates		30	0.5								30
Tuesday	A18: Distribution of TB and HIV drugs		240	4		60	60	60	60
Tuesday	A19: Storage of TB and HIV drugs		60	1	60
Tuesday	A22: Admin		120	2						60	60
Wednesday	A17: Liaison with correctional staff and inmates		30	0.5								30
Wednesday	A18: Distribution of TB and HIV drugs		240	4		60	60	60	60
Wednesday	A19: Storage of TB and HIV drugs		60	1	60
Wednesday	A22: Admin		120	2						60	60
Thursday	A17: Liaison with correctional staff and inmates		30	0.5								30
Thursday	A18: Distribution of TB and HIV drugs		240	4		60	60	60	60
Thursday	A19: Storage of TB and HIV drugs		60	1	60
Thursday	A22: Admin		120	2						60	60
Friday	A17: Liaison with correctional staff and inmates		30	0.5								30
Friday	A18: Distribution of TB and HIV drugs		240	4		60	60	60	60
Friday	A19: Storage of TB and HIV drugs		60	1	60
Friday	A22: Admin		120	2						60	60
Monday	A17: Liaison with correctional staff and inmates		120	2		60	60
Monday	A25: Management and upload of HIV and TB data		180	3						30	60	60	30
Monday	A26: Meetings related to HIV and TB care		60	1	60
Monday	A27: Staff supervision related to HIV and TB care		120	2				60	60
Monday	A30: Lunch break		30	0.5						30
Tuesday	A17: Liaison with correctional staff and inmates		180	3	60	60	60
Tuesday	A25: Management and upload of HIV and TB data		180	3						30	60	60	30
Tuesday	A27: Staff supervision related to HIV and TB care		120	2				60	60
Tuesday	A30: Lunch break		30	0.5						30
Wednesday	A17: Liaison with correctional staff and inmates		180	3	60	60	60
Wednesday	A25: Management and upload of HIV and TB data		180	3						30	60	60	30
Wednesday	A27: Staff supervision related to HIV and TB care		120	2				60	60
Wednesday	A30: Lunch break		30	0.5						30
Thursday	A17: Liaison with correctional staff and inmates		180	3	60	60	60
Thursday	A25: Management and upload of HIV and TB data		180	3						30	60	60	30
Thursday	A27: Staff supervision related to HIV and TB care		120	2				60	60
Thursday	A30: Lunch break		30	0.5						30
Friday	A17: Liaison with correctional staff and inmates		180	3	60	60	60
Friday	A25: Management and upload of HIV and TB data		180	3						30	60	60	30
Friday	A27: Staff supervision related to HIV and TB care		120	2				60	60
Friday	A30: Lunch break		30	0.5						30
Saturday	A17: Liaison with correctional staff and inmates		180	3	60	60	60
Saturday	A25: Management and upload of HIV and TB data		180	3						30	60	60	30
Saturday	A27: Staff supervision related to HIV and TB care		120	2				60	60
Saturday	A30: Lunch break		30	0.5						30
Sunday	A17: Liaison with correctional staff and inmates		180	3	60	60	60
Sunday	A25: Management and upload of HIV and TB data		180	3						30	60	60	30
Sunday	A27: Staff supervision related to HIV and TB care		120	2				60	60
Sunday	A30: Lunch break		30	0.5						30
Monday	A01: Gathering inmates to be tested		10	0.166667	10
Monday	A02: Finding patients for clinic visits, group test		15	0.25	15
Monday	A03: Escorting inmates to clinic visits		5	0.0833333	5
Monday	A04: Group counselling		15	0.25	15
Monday	A12: Educational messages to patients about HIV, treatment adherence		15	0.25	15
Monday	A17: Liaison with correctional staff and inmates		180	3		60	60	60
Monday	A22: Admin		60	1					60
Tuesday	A01: Gathering inmates to be tested		10	0.166667	10
Tuesday	A02: Finding patients for clinic visits, group test		15	0.25	15
Tuesday	A03: Escorting inmates to clinic visits		5	0.0833333	5
Tuesday	A04: Group counselling		15	0.25	15
Tuesday	A12: Educational messages to patients about HIV, treatment adherence		15	0.25	15
Tuesday	A17: Liaison with correctional staff and inmates		180	3		60	60	60
Tuesday	A22: Admin		60	1					60
Wednesday	A01: Gathering inmates to be tested		10	0.166667	10
Wednesday	A02: Finding patients for clinic visits, group test		15	0.25	15
Wednesday	A03: Escorting inmates to clinic visits		5	0.0833333	5
Wednesday	A04: Group counselling		15	0.25	15
Wednesday	A12: Educational messages to patients about HIV, treatment adherence		15	0.25	15
Wednesday	A17: Liaison with correctional staff and inmates		180	3		60	60	60
Wednesday	A22: Admin		60	1					60
Thursday	A01: Gathering inmates to be tested		10	0.166667	10
Thursday	A02: Finding patients for clinic visits, group test		15	0.25	15
Thursday	A03: Escorting inmates to clinic visits		5	0.0833333	5
Thursday	A04: Group counselling		15	0.25	15
Thursday	A12: Educational messages to patients about HIV, treatment adherence		15	0.25	15
Thursday	A17: Liaison with correctional staff and inmates		180	3		60	60	60
Thursday	A22: Admin		60	1					60
Friday	A01: Gathering inmates to be tested		10	0.166667	10
Friday	A02: Finding patients for clinic visits, group test		15	0.25	15
Friday	A03: Escorting inmates to clinic visits		5	0.0833333	5
Friday	A04: Group counselling		15	0.25	15
Friday	A12: Educational messages to patients about HIV, treatment adherence		15	0.25	15
Friday	A32: Other, specify	Classes	240	4		60	60	60	60
Saturday	A17: Liaison with correctional staff and inmates		60	1		60
Saturday	A21: Cleaning clinic and cells of sick patients		180	3			60	60	60
Sunday	A17: Liaison with correctional staff and inmates		60	1		60
Sunday	A21: Cleaning clinic and cells of sick patients		180	3			60	60	60
Monday	A01: Gathering inmates to be tested		10	0.166667	10
Monday	A02: Finding patients for clinic visits, group test		20	0.333333	20
Monday	A03: Escorting inmates to clinic visits		30	0.5	30
Monday	A17: Liaison with correctional staff and inmates		180	3			60			60	60
Monday	A22: Admin		60	1		60
Monday	A23: Short and clinical follow-up with HIV and TB patients		60	1								60
Monday	A32: Other, specify	Inmate's request and complains	60	1					60
Monday	A30: Lunch break		60	1				60
Tuesday	A01: Gathering inmates to be tested		10	0.166667	10
Tuesday	A02: Finding patients for clinic visits, group test		20	0.333333	20
Tuesday	A03: Escorting inmates to clinic visits		30	0.5	30
Tuesday	A17: Liaison with correctional staff and inmates		180	3			60			60	60
Tuesday	A22: Admin		60	1		60
Tuesday	A23: Short and clinical follow-up with HIV and TB patients		60	1								60
Tuesday	A32: Other, specify	Inmate's request and complains	60	1					60
Tuesday	A30: Lunch break		60	1				60
Wednesday	A01: Gathering inmates to be tested		10	0.166667	10
Wednesday	A02: Finding patients for clinic visits, group test		20	0.333333	20
Wednesday	A03: Escorting inmates to clinic visits		30	0.5	30
Wednesday	A17: Liaison with correctional staff and inmates		180	3			60			60	60
Wednesday	A22: Admin		60	1		60
Wednesday	A23: Short and clinical follow-up with HIV and TB patients		60	1								60
Wednesday	A32: Other, specify	Inmate's request and complains	60	1					60
Wednesday	A30: Lunch break		60	1				60
Thursday	A01: Gathering inmates to be tested		10	0.166667	10
Thursday	A02: Finding patients for clinic visits, group test		20	0.333333	20
Thursday	A03: Escorting inmates to clinic visits		30	0.5	30
Thursday	A17: Liaison with correctional staff and inmates		180	3			60			60	60
Thursday	A22: Admin		60	1		60
Thursday	A23: Short and clinical follow-up with HIV and TB patients		60	1								60
Thursday	A32: Other, specify	Inmate's request and complains	60	1					60
Thursday	A30: Lunch break		60	1				60
Friday	A01: Gathering inmates to be tested		10	0.166667	10
Friday	A02: Finding patients for clinic visits, group test		20	0.333333	20
Friday	A03: Escorting inmates to clinic visits		30	0.5	30
Friday	A17: Liaison with correctional staff and inmates		180	3			60			60	60
Friday	A22: Admin		60	1		60
Friday	A23: Short and clinical follow-up with HIV and TB patients		60	1								60
Friday	A32: Other, specify	Inmates request and complains	60	1					60
Friday	A30: Lunch break		60	1				60
Saturday	A01: Gathering inmates to be tested		10	0.166667	10
Saturday	A02: Finding patients for clinic visits, group test		20	0.333333	20
Saturday	A03: Escorting inmates to clinic visits		30	0.5	30
Saturday	A17: Liaison with correctional staff and inmates		300	5			60		60	60	60	60
Saturday	A22: Admin		60	1		60
Saturday	A30: Lunch break		70	1.16667	10			60
Sunday	A01: Gathering inmates to be tested		10	0.166667	10
Sunday	A02: Finding patients for clinic visits, group test		20	0.333333	20
Sunday	A03: Escorting inmates to clinic visits		30	0.5	30
Sunday	A17: Liaison with correctional staff and inmates		300	5			60		60	60	60	60
Sunday	A22: Admin		60	1			60
Sunday	A30: Lunch break		60	1				60
Monday	A01: Gathering inmates to be tested		10	0.166667	10
Monday	A02: Finding patients for clinic visits, group test		10	0.166667	10
Monday	A03: Escorting inmates to clinic visits		10	0.166667	10
Monday	A04: Group counselling		15	0.25	15
Monday	A12: Educational messages to patients about HIV, treatment adherence		15	0.25	15
Monday	A17: Liaison with correctional staff and inmates		120	2		60	60
Monday	A22: Admin		120	2				60	60
Tuesday	A01: Gathering inmates to be tested		10	0.166667	10
Tuesday	A02: Finding patients for clinic visits, group test		10	0.166667	10
Tuesday	A03: Escorting inmates to clinic visits		10	0.166667	10
Tuesday	A04: Group counselling		15	0.25	15
Tuesday	A12: Educational messages to patients about HIV, treatment adherence		15	0.25	15
Tuesday	A17: Liaison with correctional staff and inmates		120	2		60	60
Tuesday	A22: Admin		120	2				60	60
Wednesday	A01: Gathering inmates to be tested		10	0.166667	10
Wednesday	A02: Finding patients for clinic visits, group test		10	0.166667	10
Wednesday	A03: Escorting inmates to clinic visits		10	0.166667	10
Wednesday	A04: Group counselling		15	0.25	15
Wednesday	A12: Educational messages to patients about HIV, treatment adherence		15	0.25	15
Wednesday	A17: Liaison with correctional staff and inmates		120	2		60	60
Wednesday	A22: Admin		120	2				60	60
Thursday	A01: Gathering inmates to be tested		10	0.166667	10
Thursday	A02: Finding patients for clinic visits, group test		10	0.166667	10
Thursday	A03: Escorting inmates to clinic visits		10	0.166667	10
Thursday	A04: Group counselling		15	0.25	15
Thursday	A12: Educational messages to patients about HIV, treatment adherence		15	0.25	15
Thursday	A17: Liaison with correctional staff and inmates		120	2		60	60
Thursday	A22: Admin		120	2				60	60
Friday	A01: Gathering inmates to be tested		10	0.166667	10
Friday	A02: Finding patients for clinic visits, group test		10	0.166667	10
Friday	A03: Escorting inmates to clinic visits		10	0.166667	10
Friday	A04: Group counselling		15	0.25	15
Friday	A12: Educational messages to patients about HIV, treatment adherence		15	0.25	15
Friday	A17: Liaison with correctional staff and inmates		120	2		60	60
Friday	A22: Admin		120	2				60	60
Saturday	A17: Liaison with correctional staff and inmates		120	2				60	60
Saturday	A21: Cleaning clinic and cells of sick patients		120	2		60	60
Sunday	A17: Liaison with correctional staff and inmates		120	2				60	60
Sunday	A21: Cleaning clinic and cells of sick patients		120	2		60	60
Monday	A17: Liaison with correctional staff and inmates		120	2		60	60
Monday	A32: Other, specify	Classes	120	2				60	60
Tuesday	A01: Gathering inmates to be tested		10	0.166667	10
Tuesday	A02: Finding patients for clinic visits, group test		10	0.166667	10
Tuesday	A03: Escorting inmates to clinic visits		10	0.166667	10
Tuesday	A04: Group counselling		15	0.25		15
Tuesday	A12: Educational messages to patients about HIV, treatment adherence		15	0.25		15
Tuesday	A17: Liaison with correctional staff and inmates		120	2			60	60
Tuesday	A22: Admin		60	1					60
Wednesday	A01: Gathering inmates to be tested		10	0.166667		10
Wednesday	A02: Finding patients for clinic visits, group test		10	0.166667		10
Wednesday	A03: Escorting inmates to clinic visits		10	0.166667		10
Wednesday	A04: Group counselling		15	0.25		15
Wednesday	A12: Educational messages to patients about HIV, treatment adherence		15	0.25		15
Wednesday	A17: Liaison with correctional staff and inmates		120	2			60	60
Wednesday	A22: Admin		60	1					60
Thursday	A17: Liaison with correctional staff and inmates		120	2		60	60
Thursday	A32: Other, specify	Classes	120	2				60	60
Friday	A17: Liaison with correctional staff and inmates		120	2				60	60
Friday	A23: Short and clinical follow-up with HIV and TB patients		120	2		60	60
Saturday	A21: Cleaning clinic and cells of sick patients		120	2		60	60
Saturday	A23: Short and clinical follow-up with HIV and TB patients		120	2				60	60
Sunday	A21: Cleaning clinic and cells of sick patients		120	2		60	60
Sunday	A23: Short and clinical follow-up with HIV and TB patients		120	2				60	60
Monday	A08: Symptom screening for TB		30	0.5	30
Monday	A11: Adherence counselling		30	0.5	30
Monday	A14: Collection of bloods		50	0.833333		50
Monday	A15: ART initiation		90	1.5			50		20	20
Monday	A16: ART maintenance		60	1				60
Monday	A17: Liaison with correctional staff and inmates		20	0.333333					20
Monday	A18: Distribution of TB and HIV drugs		30	0.5						30
Monday	A20: Sending specimens to lab		30	0.5							30
Monday	A22: Admin		30	0.5							30
Tuesday	A08: Symptom screening for TB		30	0.5	30
Tuesday	A11: Adherence counselling		30	0.5	30
Tuesday	A14: Collection of bloods		50	0.833333		50
Tuesday	A15: ART initiation		90	1.5			50		20	20
Tuesday	A16: ART maintenance		60	1				60
Tuesday	A17: Liaison with correctional staff and inmates		20	0.333333					20
Tuesday	A18: Distribution of TB and HIV drugs		30	0.5						30
Tuesday	A20: Sending specimens to lab		30	0.5							30
Tuesday	A22: Admin		30	0.5							30
Wednesday	A08: Symptom screening for TB		30	0.5	30
Wednesday	A11: Adherence counselling		30	0.5	30
Wednesday	A14: Collection of bloods		50	0.833333		50
Wednesday	A15: ART initiation		90	1.5			50		20	20
Wednesday	A16: ART maintenance		60	1				60
Wednesday	A17: Liaison with correctional staff and inmates		20	0.333333					20
Wednesday	A18: Distribution of TB and HIV drugs		30	0.5						30
Wednesday	A20: Sending specimens to lab		30	0.5							30
Wednesday	A22: Admin		30	0.5							30
Thursday	A08: Symptom screening for TB		30	0.5	30
Thursday	A11: Adherence counselling		30	0.5	30
Thursday	A14: Collection of bloods		50	0.833333		50
Thursday	A15: ART initiation		90	1.5			50		20	20
Thursday	A16: ART maintenance		60	1				60
Thursday	A17: Liaison with correctional staff and inmates		20	0.333333					20
Thursday	A18: Distribution of TB and HIV drugs		30	0.5						30
Thursday	A20: Sending specimens to lab		30	0.5							30
Thursday	A22: Admin		30	0.5							30
Friday	A08: Symptom screening for TB		30	0.5	30
Friday	A11: Adherence counselling		30	0.5	30
Friday	A14: Collection of bloods		50	0.833333		50
Friday	A15: ART initiation		90	1.5			50		20	20
Friday	A16: ART maintenance		60	1			60
Friday	A17: Liaison with correctional staff and inmates		20	0.333333					20
Friday	A18: Distribution of TB and HIV drugs		30	0.5						30
Friday	A20: Sending specimens to lab		30	0.5							30
Friday	A22: Admin		30	0.5							30
Monday	A30: Lunch break		30	0.5					30
Tuesday	A30: Lunch break		30	0.5					30
Wednesday	A30: Lunch break		30	0.5					30
Thursday	A30: Lunch break		30	0.5					30
Friday	A30: Lunch break		30	0.5					30
Monday	A22: Admin		300	5	60	60				30	60	60	30
Monday	A25: Management and upload of HIV and TB data		180	3			60	60	60
Monday	A30: Lunch break		30	0.5						30
Tuesday	A22: Admin		300	5	60	60				30	60	60	30
Tuesday	A25: Management and upload of HIV and TB data		180	3			60	60	60
Tuesday	A30: Lunch break		30	0.5						30
Wednesday	A22: Admin		300	5	60	60				30	60	60	30
Wednesday	A25: Management and upload of HIV and TB data		180	3			60	60	60
Wednesday	A30: Lunch break		30	0.5						30
Thursday	A22: Admin		300	5	60	60				30	60	60	30
Thursday	A25: Management and upload of HIV and TB data		180	3			60	60	60
Thursday	A30: Lunch break		30	0.5						30
Friday	A22: Admin		300	5	60	60				30	60	60	30
Friday	A25: Management and upload of HIV and TB data		180	3			60	60	60
Friday	A30: Lunch break		30	0.5						30
Monday	A22: Admin		155	2.58333	60	60	35
Monday	A25: Management and upload of HIV and TB data		120	2				60	60
Monday	A27: Staff supervision related to HIV and TB care		180	3						30	60	60	30
Monday	A30: Lunch break		30	0.5						30
Monday	A31: Tea break		15	0.25			15
Tuesday	A22: Admin		155	2.58333	60	60	35
Tuesday	A25: Management and upload of HIV and TB data		120	2				60	60
Tuesday	A27: Staff supervision related to HIV and TB care		180	3						30	60	60	30
Tuesday	A30: Lunch break		30	0.5						30
Tuesday	A31: Tea break		15	0.25			15
Monday	A14: Collection of bloods		25	0.416667	25
Monday	A15: ART initiation		50	0.833333	25	25
Monday	A16: ART maintenance		100	1.66667		30	60	10
Monday	A17: Liaison with correctional staff and inmates		60	1							60
Monday	A22: Admin		60	1					60
Monday	A23: Short and clinical follow-up with HIV and TB patients		30	0.5				30
Monday	A27: Staff supervision related to HIV and TB care		60	1								60
Monday	A30: Lunch break		60	1						60
Tuesday	A14: Collection of bloods		25	0.416667	25
Tuesday	A15: ART initiation		50	0.833333	25	25
Tuesday	A16: ART maintenance		100	1.66667		30	60	10
Tuesday	A17: Liaison with correctional staff and inmates		60	1							60
Tuesday	A22: Admin		60	1					60
Tuesday	A23: Short and clinical follow-up with HIV and TB patients		30	0.5				30
Tuesday	A27: Staff supervision related to HIV and TB care		60	1								60
Tuesday	A30: Lunch break		60	1						60
Wednesday	A14: Collection of bloods		25	0.416667	25
Wednesday	A15: ART initiation		50	0.833333	25	25
Wednesday	A16: ART maintenance		100	1.66667		30	60	10
Wednesday	A17: Liaison with correctional staff and inmates		60	1							60
Wednesday	A22: Admin		60	1					60
Wednesday	A23: Short and clinical follow-up with HIV and TB patients		30	0.5				30
Wednesday	A27: Staff supervision related to HIV and TB care		60	1								60
Wednesday	A30: Lunch break		60	1						60
Thursday	A14: Collection of bloods		25	0.416667	25
Thursday	A15: ART initiation		50	0.833333	25	25
Thursday	A16: ART maintenance		100	1.66667		30	60	10
Thursday	A17: Liaison with correctional staff and inmates		60	1							60
Thursday	A22: Admin		60	1					60
Thursday	A23: Short and clinical follow-up with HIV and TB patients		30	0.5				30
Thursday	A27: Staff supervision related to HIV and TB care		60	1								60
Thursday	A30: Lunch break		60	1						60
Friday	A14: Collection of bloods		25	0.416667	25
Friday	A15: ART initiation		50	0.833333	25	25
Friday	A16: ART maintenance		100	1.66667		30	60	10
Friday	A17: Liaison with correctional staff and inmates		60	1							60
Friday	A22: Admin		60	1					60
Friday	A23: Short and clinical follow-up with HIV and TB patients		30	0.5				30
Friday	A27: Staff supervision related to HIV and TB care		60	1								60
Friday	A30: Lunch break		60	1						60
Monday	A08: Symptom screening for TB		30	0.5	30
Monday	A09: Collection of sputum samples		50	0.833333	25	25
Monday	A11: Adherence counselling		30	0.5		30
Monday	A14: Collection of bloods		75	1.25			60	15
Monday	A15: ART initiation		75	1.25			30	45
Monday	A16: ART maintenance		30	0.5						30
Monday	A18: Distribution of TB and HIV drugs		50	0.833333					25	25
Monday	A19: Storage of TB and HIV drugs		30	0.5							30
Monday	A22: Admin		50	0.833333								50
Monday	A30: Lunch break		60	1					60
Tuesday	A08: Symptom screening for TB		30	0.5	30
Tuesday	A09: Collection of sputum samples		50	0.833333	25	25
Tuesday	A11: Adherence counselling		30	0.5		30
Tuesday	A14: Collection of bloods		75	1.25			60	15
Tuesday	A15: ART initiation		75	1.25			30	45
Tuesday	A16: ART maintenance		30	0.5						30
Tuesday	A17: Liaison with correctional staff and inmates		15	0.25						15
Tuesday	A18: Distribution of TB and HIV drugs		50	0.833333							50
Tuesday	A22: Admin		50	0.833333								50
Tuesday	A30: Lunch break		60	1					60
Wednesday	A08: Symptom screening for TB		30	0.5	30
Wednesday	A09: Collection of sputum samples		50	0.833333	25	25
Wednesday	A11: Adherence counselling		30	0.5		30
Wednesday	A14: Collection of bloods		75	1.25			60	15
Wednesday	A15: ART initiation		75	1.25			30	45
Wednesday	A16: ART maintenance		30	0.5						30
Wednesday	A17: Liaison with correctional staff and inmates		15	0.25						15
Wednesday	A18: Distribution of TB and HIV drugs		50	0.833333							50
Wednesday	A22: Admin		50	0.833333								50
Wednesday	A30: Lunch break		60	1					60
Thursday	A08: Symptom screening for TB		30	0.5	30
Thursday	A09: Collection of sputum samples		50	0.833333	25	25
Thursday	A11: Adherence counselling		30	0.5		30
Thursday	A14: Collection of bloods		75	1.25			60	15
Thursday	A15: ART initiation		75	1.25			30	45
Thursday	A16: ART maintenance		30	0.5						30
Thursday	A17: Liaison with correctional staff and inmates		15	0.25						15
Thursday	A18: Distribution of TB and HIV drugs		50	0.833333							50
Thursday	A22: Admin		50	0.833333								50
Thursday	A30: Lunch break		60	1					60
Friday	A08: Symptom screening for TB		30	0.5	30
Friday	A09: Collection of sputum samples		50	0.833333	25	25
Friday	A11: Adherence counselling		30	0.5		30
Friday	A14: Collection of bloods		75	1.25			60	15
Friday	A15: ART initiation		75	1.25			30	45
Friday	A16: ART maintenance		30	0.5						30
Friday	A17: Liaison with correctional staff and inmates		15	0.25						15
Friday	A18: Distribution of TB and HIV drugs		50	0.833333							50
Friday	A22: Admin		50	0.833333								50
Friday	A30: Lunch break		60	1					60
Saturday	A08: Symptom screening for TB		60	1	60
Saturday	A11: Adherence counselling		120	2		60	60
Saturday	A17: Liaison with correctional staff and inmates		60	1						60
Saturday	A19: Storage of TB and HIV drugs		60	1				60
Saturday	A22: Admin		120	2							60	60
Saturday	A30: Lunch break		60	1					60
Sunday	A11: Adherence counselling		60	1	60
Sunday	A11: Adherence counselling		120	2		60	60
Sunday	A17: Liaison with correctional staff and inmates		60	1						60
Sunday	A19: Storage of TB and HIV drugs		60	1				60
Sunday	A22: Admin		120	2							60	60
Sunday	A30: Lunch break		60	1					60
Monday	A08: Symptom screening for TB		30	0.5	30
Monday	A09: Collection of sputum samples		30	0.5	30
Monday	A11: Adherence counselling		15	0.25		15
Monday	A12: Educational messages to patients about HIV, treatment adherence		15	0.25		15
Monday	A13: Counselling and enrolment in TasP study		30	0.5		30
Monday	A14: Collection of bloods		50	0.833333			50
Monday	A15: ART initiation		100	1.66667				60		40
Monday	A16: ART maintenance		50	0.833333						25	25
Monday	A17: Liaison with correctional staff and inmates		10	0.166667			10
Monday	A18: Distribution of TB and HIV drugs		30	0.5							30
Monday	A19: Storage of TB and HIV drugs		30	0.5									30
Monday	A20: Sending specimens to lab		30	0.5								30
Monday	A22: Admin		30	0.5									30
Monday	A27: Staff supervision related to HIV and TB care		30	0.5								30
Monday	A30: Lunch break		60	1					60
Tuesday	A08: Symptom screening for TB		30	0.5	30
Tuesday	A09: Collection of sputum samples		30	0.5	30
Tuesday	A11: Adherence counselling		15	0.25		15
Tuesday	A12: Educational messages to patients about HIV, treatment adherence		15	0.25		15
Tuesday	A13: Counselling and enrolment in TasP study		30	0.5		30
Tuesday	A14: Collection of bloods		50	0.833333			50
Tuesday	A15: ART initiation		100	1.66667				60		40
Tuesday	A16: ART maintenance		50	0.833333						25	25
Tuesday	A17: Liaison with correctional staff and inmates		10	0.166667			10
Tuesday	A18: Distribution of TB and HIV drugs		30	0.5							30
Tuesday	A20: Sending specimens to lab		30	0.5								30
Tuesday	A22: Admin		30	0.5									30
Tuesday	A23: Short and clinical follow-up with HIV and TB patients		50	0.833333	50
Tuesday	A27: Staff supervision related to HIV and TB care		30	0.5								30
Tuesday	A30: Lunch break		60	1					60
Wednesday	A08: Symptom screening for TB		30	0.5	30
Wednesday	A09: Collection of sputum samples		30	0.5	30
Wednesday	A11: Adherence counselling		15	0.25		15
Wednesday	A12: Educational messages to patients about HIV, treatment adherence		15	0.25		15
Wednesday	A13: Counselling and enrolment in TasP study		30	0.5		30
Wednesday	A14: Collection of bloods		50	0.833333			50
Wednesday	A15: ART initiation		100	1.66667				60		40
Wednesday	A16: ART maintenance		50	0.833333						25	25
Wednesday	A17: Liaison with correctional staff and inmates		10	0.166667			10
Wednesday	A18: Distribution of TB and HIV drugs		30	0.5							30
Wednesday	A20: Sending specimens to lab		30	0.5								30
Wednesday	A22: Admin		60	1									60
Wednesday	A27: Staff supervision related to HIV and TB care		30	0.5								30
Wednesday	A30: Lunch break		60	1					60
Thursday	A08: Symptom screening for TB		30	0.5	30
Thursday	A09: Collection of sputum samples		30	0.5	30
Thursday	A11: Adherence counselling		15	0.25		15
Thursday	A12: Educational messages to patients about HIV, treatment adherence		15	0.25		15
Thursday	A13: Counselling and enrolment in TasP study		30	0.5		30
Thursday	A14: Collection of bloods		50	0.833333			50
Thursday	A15: ART initiation		100	1.66667				60		40
Thursday	A16: ART maintenance		50	0.833333						25	25
Thursday	A17: Liaison with correctional staff and inmates		10	0.166667			10
Thursday	A18: Distribution of TB and HIV drugs		30	0.5							30
Thursday	A20: Sending specimens to lab		30	0.5								30
Thursday	A22: Admin		60	1									60
Thursday	A27: Staff supervision related to HIV and TB care		30	0.5								30
Thursday	A30: Lunch break		60	1					60
Friday	A08: Symptom screening for TB		30	0.5	30
Friday	A09: Collection of sputum samples		30	0.5	30
Friday	A09: Collection of sputum samples		15	0.25		15
Friday	A12: Educational messages to patients about HIV, treatment adherence		15	0.25		15
Friday	A16: ART maintenance		50	0.833333		25	25
Friday	A17: Liaison with correctional staff and inmates		60	1								60
Friday	A18: Distribution of TB and HIV drugs		30	0.5			30
Friday	A22: Admin		60	1							60
Friday	A23: Short and clinical follow-up with HIV and TB patients		120	2				60		60
Friday	A30: Lunch break		60	1					60
Saturday	A08: Symptom screening for TB		60	1	60
Saturday	A11: Adherence counselling		60	1		60
Saturday	A22: Admin		60	1						60
Saturday	A23: Short and clinical follow-up with HIV and TB patients		150	2.5			60	60		30
Saturday	A30: Lunch break		60	1					60
Sunday	A08: Symptom screening for TB		60	1	60
Sunday	A11: Adherence counselling		60	1		60
Sunday	A22: Admin		60	1						60
Sunday	A23: Short and clinical follow-up with HIV and TB patients		120	2			60	60
Sunday	A30: Lunch break		60	1					60
Monday	A08: Symptom screening for TB		30	0.5	30
Monday	A11: Adherence counselling		30	0.5	30
Monday	A12: Educational messages to patients about HIV, treatment adherence		30	0.5		30
Monday	A14: Collection of bloods		25	0.416667		25
Monday	A15: ART initiation		50	0.833333			50
Monday	A16: ART maintenance		30	0.5				30
Monday	A17: Liaison with correctional staff and inmates		30	0.5									30
Monday	A18: Distribution of TB and HIV drugs		15	0.25				15
Monday	A19: Storage of TB and HIV drugs		30	0.5						30
Monday	A22: Admin		60	1						30	30
Monday	A23: Short and clinical follow-up with HIV and TB patients		120	2							30	60	30
Monday	A30: Lunch break		60	1					60
Tuesday	A08: Symptom screening for TB		30	0.5	30
Tuesday	A11: Adherence counselling		30	0.5	30
Tuesday	A12: Educational messages to patients about HIV, treatment adherence		30	0.5		30
Tuesday	A12: Educational messages to patients about HIV, treatment adherence		30	0.5		30
Tuesday	A14: Collection of bloods		25	0.416667		25
Tuesday	A15: ART initiation		50	0.833333			50
Tuesday	A16: ART maintenance		30	0.5				30
Tuesday	A17: Liaison with correctional staff and inmates		30	0.5									30
Tuesday	A18: Distribution of TB and HIV drugs		15	0.25				15
Tuesday	A22: Admin		90	1.5								60	30
Tuesday	A23: Short and clinical follow-up with HIV and TB patients		120	2						60	60
Tuesday	A30: Lunch break		60	1					60
Wednesday	A08: Symptom screening for TB		30	0.5	30
Wednesday	A11: Adherence counselling		30	0.5	30
Wednesday	A12: Educational messages to patients about HIV, treatment adherence		30	0.5		30
Wednesday	A14: Collection of bloods		25	0.416667		25
Wednesday	A15: ART initiation		50	0.833333			50
Wednesday	A16: ART maintenance		30	0.5				30
Wednesday	A17: Liaison with correctional staff and inmates		30	0.5									30
Wednesday	A18: Distribution of TB and HIV drugs		15	0.25				15
Wednesday	A22: Admin		90	1.5								60	30
Wednesday	A23: Short and clinical follow-up with HIV and TB patients		120	2						60	60
Wednesday	A30: Lunch break		60	1					60
Thursday	A08: Symptom screening for TB		30	0.5	30
Thursday	A11: Adherence counselling		30	0.5	30
Thursday	A12: Educational messages to patients about HIV, treatment adherence		30	0.5		30
Thursday	A14: Collection of bloods		25	0.416667		25
Thursday	A15: ART initiation		50	0.833333			50
Thursday	A16: ART maintenance		30	0.5				30
Thursday	A17: Liaison with correctional staff and inmates		30	0.5									30
Thursday	A18: Distribution of TB and HIV drugs		15	0.25				15
Thursday	A22: Admin		90	1.5								60	30
Thursday	A23: Short and clinical follow-up with HIV and TB patients		120	2						60	60
Thursday	A30: Lunch break		60	1					60
Friday	A08: Symptom screening for TB		30	0.5	30
Friday	A11: Adherence counselling		30	0.5	30
Friday	A12: Educational messages to patients about HIV, treatment adherence		30	0.5		30
Friday	A14: Collection of bloods		25	0.416667		25
Friday	A15: ART initiation		50	0.833333			50
Friday	A16: ART maintenance		30	0.5				30
Friday	A17: Liaison with correctional staff and inmates		30	0.5									30
Friday	A18: Distribution of TB and HIV drugs		15	0.25				15
Friday	A22: Admin		90	1.5								60	30
Friday	A23: Short and clinical follow-up with HIV and TB patients		120	2						60	60
Friday	A30: Lunch break		60	1					60
Saturday	A08: Symptom screening for TB		60	1	60
Saturday	A11: Adherence counselling		60	1		60
Saturday	A17: Liaison with correctional staff and inmates		60	1				60
Saturday	A22: Admin		60	1						60
Saturday	A23: Short and clinical follow-up with HIV and TB patients		60	1			60
Saturday	A30: Lunch break		60	1					60
Sunday	A08: Symptom screening for TB		60	1	60
Sunday	A11: Adherence counselling		60	1		60
Sunday	A17: Liaison with correctional staff and inmates		60	1				60
Sunday	A22: Admin		60	1						60
Sunday	A23: Short and clinical follow-up with HIV and TB patients		60	1			60
Sunday	A30: Lunch break		60	1					60
Monday	A08: Symptom screening for TB		60	1	60
Monday	A11: Adherence counselling		60	1		60
Monday	A14: Collection of bloods		60	1			60
Monday	A15: ART initiation		60	1				60
Monday	A16: ART maintenance		60	1						60
Monday	A18: Distribution of TB and HIV drugs		25	0.416667							25
Monday	A19: Storage of TB and HIV drugs		25	0.416667							25
Monday	A22: Admin		60	1								60
Monday	A23: Short and clinical follow-up with HIV and TB patients		60	1									60
Tuesday	A08: Symptom screening for TB		60	1	60
Tuesday	A11: Adherence counselling		60	1		60
Tuesday	A14: Collection of bloods		60	1			60
Tuesday	A15: ART initiation		60	1				60
Tuesday	A16: ART maintenance		60	1						60
Tuesday	A18: Distribution of TB and HIV drugs		25	0.416667							25
Tuesday	A19: Storage of TB and HIV drugs		25	0.416667							25
Tuesday	A22: Admin		60	1								60
Tuesday	A23: Short and clinical follow-up with HIV and TB patients		60	1									60
Wednesday	A08: Symptom screening for TB		60	1	60
Wednesday	A11: Adherence counselling		60	1		60
Wednesday	A14: Collection of bloods		60	1			60
Wednesday	A15: ART initiation		60	1				60
Wednesday	A16: ART maintenance		60	1						60
Wednesday	A18: Distribution of TB and HIV drugs		25	0.416667							25
Wednesday	A19: Storage of TB and HIV drugs		25	0.416667							25
Wednesday	A22: Admin		60	1								60
Wednesday	A23: Short and clinical follow-up with HIV and TB patients		60	1									60
Wednesday	A30: Lunch break		60	1					60
Thursday	A08: Symptom screening for TB		60	1	60
Thursday	A11: Adherence counselling		60	1		60
Thursday	A14: Collection of bloods		60	1			60
Thursday	A15: ART initiation		60	1				60
Thursday	A16: ART maintenance		60	1						60
Thursday	A18: Distribution of TB and HIV drugs		25	0.416667							25
Thursday	A19: Storage of TB and HIV drugs		25	0.416667							25
Thursday	A22: Admin		60	1								60
Thursday	A23: Short and clinical follow-up with HIV and TB patients		60	1									60
Thursday	A30: Lunch break		60	1					60
Friday	A08: Symptom screening for TB		60	1	60
Friday	A11: Adherence counselling		60	1		60
Friday	A16: ART maintenance		120	2			60	60
Friday	A18: Distribution of TB and HIV drugs		60	1						60
Friday	A22: Admin		90	1.5								30	60
Friday	A23: Short and clinical follow-up with HIV and TB patients		90	1.5							60	30
Friday	A30: Lunch break		60	1					60
Saturday	A08: Symptom screening for TB		60	1	60
Saturday	A11: Adherence counselling		60	1		60
Saturday	A17: Liaison with correctional staff and inmates		60	1				60
Saturday	A19: Storage of TB and HIV drugs		60	1			60
Saturday	A22: Admin		60	1						60
Saturday	A30: Lunch break		60	1					60
Sunday	A08: Symptom screening for TB		60	1	60
Sunday	A11: Adherence counselling		60	1		60
Sunday	A17: Liaison with correctional staff and inmates		60	1				60
Sunday	A19: Storage of TB and HIV drugs		60	1			60
Sunday	A22: Admin		60	1						60
Sunday	A30: Lunch break		60	1					60
Monday	A30: Lunch break		60	1					60
Tuesday	A30: Lunch break		60	1					60
Monday	A32: Other, specify	Staff managment	510	8.5	60	60	60	60	60	60	60	60	30
Tuesday	A32: Other, specify	Staff Managment	510	8.5	60	60	60	60	60	60	60	60	30
Wednesday	A32: Other, specify	Staff managment	510	8.5	60	60	60	60	60	60	60	60	30
Thursday	A32: Other, specify	Staff managment	510	8.5	60	60	60	60	60	60	60	60	30
Friday	A32: Other, specify	Staff managment	510	8.5	60	60	60	60	60	60	60	60	30
Monday	A08: Symptom screening for TB		30	0.5	30
Monday	A09: Collection of sputum samples		25	0.416667	25
Monday	A14: Collection of bloods		40	0.666667		40
Monday	A15: ART initiation		120	2			60	60
Monday	A18: Distribution of TB and HIV drugs		15	0.25						15
Monday	A19: Storage of TB and HIV drugs		15	0.25							15
Monday	A20: Sending specimens to lab		15	0.25							15
Monday	A22: Admin		60	1							30	30
Monday	A23: Short and clinical follow-up with HIV and TB patients		60	1								30	30
Monday	A27: Staff supervision related to HIV and TB care		30	0.5									30
Tuesday	A08: Symptom screening for TB		30	0.5	30
Tuesday	A09: Collection of sputum samples		25	0.416667	25
Tuesday	A14: Collection of bloods		40	0.666667		40
Tuesday	A15: ART initiation		120	2			60	60
Tuesday	A16: ART maintenance		50	0.833333						50
Tuesday	A18: Distribution of TB and HIV drugs		15	0.25							15
Tuesday	A20: Sending specimens to lab		15	0.25							15
Tuesday	A22: Admin		60	1							30	30
Tuesday	A23: Short and clinical follow-up with HIV and TB patients		60	1								30	30
Tuesday	A27: Staff supervision related to HIV and TB care		30	0.5									30
Wednesday	A08: Symptom screening for TB		30	0.5	30
Wednesday	A09: Collection of sputum samples		25	0.416667	25
Wednesday	A14: Collection of bloods		40	0.666667		40
Wednesday	A15: ART initiation		120	2			60	60
Wednesday	A16: ART maintenance		50	0.833333						50
Wednesday	A18: Distribution of TB and HIV drugs		15	0.25							15
Wednesday	A22: Admin		60	1							30	30
Wednesday	A23: Short and clinical follow-up with HIV and TB patients		60	1								30	30
Wednesday	A27: Staff supervision related to HIV and TB care		30	0.5									30
Thursday	A08: Symptom screening for TB		30	0.5	30
Thursday	A09: Collection of sputum samples		25	0.416667	25
Thursday	A14: Collection of bloods		40	0.666667		40
Thursday	A15: ART initiation		120	2			60	60
Thursday	A16: ART maintenance		50	0.833333						50
Thursday	A18: Distribution of TB and HIV drugs		15	0.25							15
Thursday	A22: Admin		60	1							30	30
Thursday	A23: Short and clinical follow-up with HIV and TB patients		60	1								30	30
Thursday	A27: Staff supervision related to HIV and TB care		30	0.5									30
Friday	A08: Symptom screening for TB		30	0.5	30
Friday	A09: Collection of sputum samples		25	0.416667	25
Friday	A14: Collection of bloods		40	0.666667		40
Sunday	A15: ART initiation		120	2			60	60
Friday	A16: ART maintenance		50	0.833333						50
Friday	A18: Distribution of TB and HIV drugs		15	0.25							15
Friday	A22: Admin		60	1							30	30
Friday	A23: Short and clinical follow-up with HIV and TB patients		60	1								30	30
Friday	A27: Staff supervision related to HIV and TB care		30	0.5									30
Saturday	A08: Symptom screening for TB		60	1	60
Saturday	A09: Collection of sputum samples		60	1		60
Saturday	A20: Sending specimens to lab		30	0.5						30
Saturday	A22: Admin		90	1.5							30	60
Saturday	A23: Short and clinical follow-up with HIV and TB patients		90	1.5			30	60
Saturday	A27: Staff supervision related to HIV and TB care		60	1						30	30
Sunday	A08: Symptom screening for TB		60	1	60
Sunday	A09: Collection of sputum samples		60	1		60
Sunday	A20: Sending specimens to lab		30	0.5						30
Sunday	A22: Admin		90	1.5						30	60
Sunday	A23: Short and clinical follow-up with HIV and TB patients		90	1.5			30	60
Sunday	A27: Staff supervision related to HIV and TB care		60	1						30	30
Monday	A30: Lunch break		60	1					60
Tuesday	A30: Lunch break		60	1					60
Wednesday	A30: Lunch break		60	1					60
Thursday	A30: Lunch break		60	1					60
Friday	A30: Lunch break		60	1					60
Saturday	A30: Lunch break		60	1					60
Sunday	A30: Lunch break		60	1					60
Monday	A08: Symptom screening for TB		60	1	60
Monday	A14: Collection of bloods		30	0.5		30
Monday	A15: ART initiation		60	1		30	30
Monday	A16: ART maintenance		60	1			30	30
Monday	A18: Distribution of TB and HIV drugs		30	0.5				30
Monday	A19: Storage of TB and HIV drugs		30	0.5						30
Monday	A22: Admin		60	1									60
Monday	A23: Short and clinical follow-up with HIV and TB patients		100	1.66667						30	60	10
Monday	A27: Staff supervision related to HIV and TB care		30	0.5								30
Monday	A30: Lunch break		60	1					60
Tuesday	A08: Symptom screening for TB		60	1	60
Tuesday	A14: Collection of bloods		30	0.5		30
Tuesday	A15: ART initiation		60	1		30	30
Tuesday	A16: ART maintenance		60	1			30	30
Tuesday	A18: Distribution of TB and HIV drugs		30	0.5				30
Tuesday	A19: Storage of TB and HIV drugs		30	0.5						30
Tuesday	A22: Admin		60	1									60
Tuesday	A23: Short and clinical follow-up with HIV and TB patients		100	1.66667						30	60	10
Tuesday	A27: Staff supervision related to HIV and TB care		30	0.5								30
Tuesday	A30: Lunch break		60	1					60
Wednesday	A08: Symptom screening for TB		60	1	60
Wednesday	A14: Collection of bloods		30	0.5		30
Wednesday	A15: ART initiation		60	1		30	30
Wednesday	A16: ART maintenance		60	1			30	30
Wednesday	A18: Distribution of TB and HIV drugs		30	0.5				30
Wednesday	A19: Storage of TB and HIV drugs		30	0.5						30
Wednesday	A22: Admin		60	1									60
Wednesday	A23: Short and clinical follow-up with HIV and TB patients		100	1.66667						30	60	10
Wednesday	A27: Staff supervision related to HIV and TB care		30	0.5								30
Wednesday	A30: Lunch break		60	1					60
Thursday	A08: Symptom screening for TB		60	1	60
Thursday	A14: Collection of bloods		30	0.5		30
Thursday	A15: ART initiation		60	1		30	30
Thursday	A16: ART maintenance		60	1			30	30
Thursday	A18: Distribution of TB and HIV drugs		30	0.5				30
Thursday	A19: Storage of TB and HIV drugs		30	0.5						30
Thursday	A22: Admin		60	1									60
Thursday	A23: Short and clinical follow-up with HIV and TB patients		100	1.66667						30	60	10
Thursday	A27: Staff supervision related to HIV and TB care		30	0.5								30
Thursday	A30: Lunch break		60	1					60
Friday	A08: Symptom screening for TB		60	1	60
Friday	A15: ART initiation		60	1		60
Friday	A16: ART maintenance		60	1			60
Friday	A17: Liaison with correctional staff and inmates		30	0.5								30
Friday	A18: Distribution of TB and HIV drugs		30	0.5							30
Friday	A22: Admin		60	1									60
Friday	A23: Short and clinical follow-up with HIV and TB patients		90	1.5						60	30
Friday	A27: Staff supervision related to HIV and TB care		30	0.5								30
Friday	A30: Lunch break		60	1					60
Saturday	A17: Liaison with correctional staff and inmates		60	1						60
Saturday	A19: Storage of TB and HIV drugs		150	2.5			30	60		60
Saturday	A22: Admin		60	1							60
Saturday	A23: Short and clinical follow-up with HIV and TB patients		150	2.5	60	60	30
Saturday	A30: Lunch break		60	1					60
Sunday	A17: Liaison with correctional staff and inmates		60	1						60
Sunday	A19: Storage of TB and HIV drugs		90	1.5			30	60
Sunday	A22: Admin		60	1							60
Sunday	A23: Short and clinical follow-up with HIV and TB patients		150	2.5	60	60	30
Sunday	A30: Lunch break		60	1					60
Monday	A11: Adherence counselling		30	0.5	30
Monday	A14: Collection of bloods		30	0.5	30
Monday	A14: Collection of bloods		100	1.66667		60	40
Monday	A17: Liaison with correctional staff and inmates		30	0.5							30
Monday	A18: Distribution of TB and HIV drugs		15	0.25				15
Monday	A20: Sending specimens to lab		15	0.25				15
Monday	A22: Admin		90	1.5								60	30
Monday	A23: Short and clinical follow-up with HIV and TB patients		120	2					60		60
Monday	A30: Lunch break		60	1						60
Tuesday	A11: Adherence counselling		30	0.5	30
Tuesday	A14: Collection of bloods		30	0.5	30
Tuesday	A16: ART maintenance		100	1.66667		60	40
Tuesday	A17: Liaison with correctional staff and inmates		30	0.5							30
Tuesday	A18: Distribution of TB and HIV drugs		15	0.25				15
Tuesday	A20: Sending specimens to lab		15	0.25				15
Tuesday	A22: Admin		90	1.5								60	30
Tuesday	A23: Short and clinical follow-up with HIV and TB patients		120	2					60		60
Tuesday	A30: Lunch break		60	1						60
Wednesday	A11: Adherence counselling		30	0.5	30
Wednesday	A14: Collection of bloods		30	0.5	30
Wednesday	A16: ART maintenance		100	1.66667		60	40
Wednesday	A17: Liaison with correctional staff and inmates		30	0.5							30
Wednesday	A18: Distribution of TB and HIV drugs		15	0.25				15
Wednesday	A22: Admin		90	1.5								60	30
Wednesday	A23: Short and clinical follow-up with HIV and TB patients		150	2.5				30	60	60
Wednesday	A30: Lunch break		60	1						60
Thursday	A11: Adherence counselling		30	0.5	30
Thursday	A14: Collection of bloods		30	0.5	30
Thursday	A16: ART maintenance		100	1.66667		60	40
Thursday	A17: Liaison with correctional staff and inmates		30	0.5							30
Thursday	A18: Distribution of TB and HIV drugs		15	0.25				15
Thursday	A22: Admin		90	1.5								60	30
Thursday	A23: Short and clinical follow-up with HIV and TB patients		150	2.5				30	60		60
Thursday	A30: Lunch break		60	1						60
Friday	A11: Adherence counselling		30	0.5	30
Friday	A14: Collection of bloods		30	0.5	30
Friday	A16: ART maintenance		100	1.66667		60	40
Friday	A17: Liaison with correctional staff and inmates		30	0.5							30
Friday	A18: Distribution of TB and HIV drugs		15	0.25				15
Friday	A19: Storage of TB and HIV drugs		30	0.5				30
Friday	A22: Admin		90	1.5								60	30
Friday	A23: Short and clinical follow-up with HIV and TB patients		120	2					60		60
Friday	A30: Lunch break		60	1						60
Saturday	A11: Adherence counselling		60	1	60
Saturday	A17: Liaison with correctional staff and inmates		60	1			60
Saturday	A19: Storage of TB and HIV drugs		60	1		60
Saturday	A20: Sending specimens to lab		30	0.5				30
Saturday	A22: Admin		120	2							60	60
Saturday	A23: Short and clinical follow-up with HIV and TB patients		90	1.5				30	60
Saturday	A30: Lunch break		60	1						60
Sunday	A11: Adherence counselling		60	1	60
Sunday	A17: Liaison with correctional staff and inmates		60	1			60
Sunday	A19: Storage of TB and HIV drugs		60	1		60
Sunday	A20: Sending specimens to lab		30	0.5				30
Sunday	A22: Admin		120	2							60	60
Sunday	A23: Short and clinical follow-up with HIV and TB patients		90	1.5				30	60
Sunday	A30: Lunch break		60	1						60
Tuesday	A17: Liaison with correctional staff and inmates		30	0.5				30
Tuesday	A22: Admin		30	0.5			30
Tuesday	A23: Short and clinical follow-up with HIV and TB patients		90	1.5		60	30
Tuesday	A27: Staff supervision related to HIV and TB care		30	0.5				30
Wednesday	A17: Liaison with correctional staff and inmates		30	0.5				30
Wednesday	A22: Admin		30	0.5			30
Wednesday	A23: Short and clinical follow-up with HIV and TB patients		90	1.5		60	30
Wednesday	A27: Staff supervision related to HIV and TB care		30	0.5				30
Thursday	A17: Liaison with correctional staff and inmates		30	0.5				30
Thursday	A22: Admin		30	0.5			30
Thursday	A23: Short and clinical follow-up with HIV and TB patients		90	1.5		60	30
Thursday			30	0.5				30
Monday	A14: Collection of bloods		20	0.333333	20
Monday	A15: ART initiation		60	1	30	30
Monday	A16: ART maintenance		120	2		30	60	30
Monday	A17: Liaison with correctional staff and inmates		15	0.25				15
Monday	A18: Distribution of TB and HIV drugs		20	0.333333						20
Tuesday	A19: Storage of TB and HIV drugs		30	0.5						30
Monday	A22: Admin		60	1							60
Monday	A23: Short and clinical follow-up with HIV and TB patients		60	1								60
Monday	A30: Lunch break		60	1					60
Tuesday	A14: Collection of bloods		20	0.333333	20
Tuesday	A15: ART initiation		60	1	30	30
Tuesday	A16: ART maintenance		120	2		30	60	30
Tuesday	A17: Liaison with correctional staff and inmates		15	0.25				15
Tuesday	A18: Distribution of TB and HIV drugs		20	0.333333						20
Tuesday	A22: Admin		120	2						30	60	30
Tuesday	A23: Short and clinical follow-up with HIV and TB patients		60	1								30	30
Tuesday	A30: Lunch break		60	1					60
Wednesday	A14: Collection of bloods		20	0.333333	20
Wednesday	A15: ART initiation		60	1	30	30
Wednesday	A16: ART maintenance		120	2		30	60	30
Wednesday	A17: Liaison with correctional staff and inmates		15	0.25				15
Wednesday	A18: Distribution of TB and HIV drugs		30	0.5						30
Wednesday	A22: Admin		120	2						30	60	30
Wednesday	A23: Short and clinical follow-up with HIV and TB patients		60	1								30	30
Wednesday	A30: Lunch break		60	1					60
Thursday	A14: Collection of bloods		20	0.333333	20
Thursday	A15: ART initiation		60	1	30	30
Thursday	A16: ART maintenance		120	2		30	60	30
Thursday	A17: Liaison with correctional staff and inmates		15	0.25				15
Thursday	A18: Distribution of TB and HIV drugs		20	0.333333						20
Thursday	A22: Admin		120	2						30	60	30
Thursday	A23: Short and clinical follow-up with HIV and TB patients		60	1								30	30
Thursday	A30: Lunch break		60	1					60
Friday	A14: Collection of bloods		20	0.333333	20
Friday	A15: ART initiation		60	1	30	30
Friday	A16: ART maintenance		120	2		30	60	30
Friday	A17: Liaison with correctional staff and inmates		15	0.25				15
Friday	A18: Distribution of TB and HIV drugs		20	0.333333						20
Friday	A22: Admin		120	2						30	60	30
Friday	A23: Short and clinical follow-up with HIV and TB patients		60	1								30	30
Friday	A30: Lunch break		60	1					60
Saturday	A17: Liaison with correctional staff and inmates		60	1			60
Saturday	A19: Storage of TB and HIV drugs		60	1			60
Saturday	A22: Admin		60	1						60
Saturday	A23: Short and clinical follow-up with HIV and TB patients		120	2	60	60
Saturday	A30: Lunch break		60	1					60
Sunday	A17: Liaison with correctional staff and inmates		60	1				60
Sunday	A19: Storage of TB and HIV drugs		60	1			60
Sunday	A22: Admin		60	1						60
Sunday	A23: Short and clinical follow-up with HIV and TB patients		120	2	60	60
Sunday	A30: Lunch break		60	1					60
Monday	A22: Admin		240	4	60	60					30	60	30
Monday	A25: Management and upload of HIV and TB data		120	2			60	60
Monday	A27: Staff supervision related to HIV and TB care		120	2					30	60	30
Monday	A30: Lunch break		30	0.5					30
Tuesday	A22: Admin		240	4	60	60					30	60	30
Tuesday	A25: Management and upload of HIV and TB data		120	2			60	60
Tuesday	A27: Staff supervision related to HIV and TB care		120	2					30	60	30
Tuesday	A30: Lunch break		30	0.5					30
Wednesday	A22: Admin		240	4	60	60					30	60	30
Wednesday	A25: Management and upload of HIV and TB data		120	2			60	60
Wednesday	A27: Staff supervision related to HIV and TB care		120	2					30	60	30
Wednesday	A30: Lunch break		30	0.5					30
Thursday	A22: Admin		240	4	60	60					30	60	30
Thursday	A25: Management and upload of HIV and TB data		120	2			60	60
Thursday	A27: Staff supervision related to HIV and TB care		120	2					30	60	30
Thursday	A30: Lunch break		30	0.5					30
Friday	A22: Admin		240	4	60	60					30	60	30
Friday	A25: Management and upload of HIV and TB data		120	2			60	60
Friday	A27: Staff supervision related to HIV and TB care		120	2					30	60	30
Friday	A30: Lunch break		30	0.5					30

## Sheet: Hours worked_data
Day of the week	Start time	End time
Monday	07:00:00	15:30:00
Tuesday	07:00:00	15:30:00
Wednesday	07:00:00	15:30:00
Thursday	07:00:00	15:30:00
Friday	07:00:00	15:30:00
Monday	07:00:00	15:30:00
Tuesday	07:00:00	15:30:00
Wednesday	07:00:00	15:30:00
Thursday	07:00:00	15:30:00
Friday	07:00:00	15:30:00
Monday	07:00:00	15:30:00
Tuesday	07:00:00	15:30:00
Wednesday	07:00:00	15:30:00
Thursday	07:00:00	15:30:00
Friday	07:00:00	15:30:00
Saturday	07:00:00	15:30:00
Sunday	07:00:00	15:30:00
Monday	07:00:00	15:30:00
Tuesday	07:00:00	15:30:00
Wednesday	07:00:00	15:30:00
Thursday	07:00:00	15:30:00
Friday	07:00:00	15:30:00
Saturday	07:00:00	15:30:00
Sunday	07:00:00	15:30:00
Monday	08:00:00	16:00:00
Tuesday	08:00:00	16:00:00
Wednesday	08:00:00	16:00:00
Thursday	08:00:00	16:00:00
Friday	08:00:00	16:00:00
Saturday	07:00:00	15:30:00
Saturday	07:00:00	15:30:00
Monday	07:00:00	17:00:00
Tuesday	07:00:00	17:00:00
Wednesday	07:00:00	17:00:00
Thursday	07:00:00	17:00:00
Friday	07:00:00	17:00:00
Saturday	07:00:00	17:00:00
Sunday	07:00:00	17:00:00
Monday	07:00:00	15:30:00
Tuesday	07:00:00	15:30:00
Wednesday	07:00:00	15:30:00
Thursday	07:00:00	15:30:00
Friday	07:00:00	15:30:00
Saturday	07:00:00	15:00:00
Sunday	07:00:00	14:00:00
Monday	07:00:00	15:30:00
Tuesday	07:00:00	15:30:00
Wednesday	07:00:00	15:30:00
Thursday	07:00:00	15:30:00
Friday	07:00:00	15:30:00
Monday	07:00:00	15:30:00
Tuesday	07:00:00	15:30:00
Wednesday	07:00:00	15:30:00
Thursday	07:00:00	15:30:00
Friday	07:00:00	15:30:00
Monday	07:00:00	15:30:00
Tuesday	07:00:00	15:30:00
Wednesday	07:00:00	15:30:00
Thursday	07:00:00	15:30:00
Friday	07:00:00	15:30:00
Monday	07:00:00	16:00:00
Tuesday	07:00:00	17:00:00
Wednesday	07:00:00	17:00:00
Thursday	07:00:00	17:00:00
Friday	07:00:00	17:00:00
Saturday	07:00:00	16:00:00
Sunday	07:00:00	16:00:00
Monday	07:00:00	16:00:00
Tuesday	07:00:00	17:00:00
Wednesday	07:00:00	17:00:00
Thursday	07:00:00	17:00:00
Friday	07:00:00	16:00:00
Saturday	07:00:00	16:00:00
Sunday	07:00:00	16:00:00
Monday	07:00:00	17:00:00
Tuesday	07:00:00	17:00:00
Wednesday	07:00:00	17:00:00
Thursday	07:00:00	17:00:00
Friday	07:00:00	17:00:00
Saturday	07:00:00	17:00:00
Sunday	07:00:00	17:00:00
Monday	07:00:00	15:30:00
Tuesday	07:00:00	15:30:00
Wednesday	07:00:00	15:30:00
Thursday	07:00:00	15:30:00
Friday	07:00:00	15:30:00
Monday	07:00:00	17:00:00
Tuesday	07:00:00	17:00:00
Wednesday	07:00:00	17:00:00
Thursday	07:00:00	17:00:00
Friday	07:00:00	17:00:00
Saturday	07:00:00	17:00:00
Sunday	07:00:00	17:00:00
Monday	07:00:00	17:00:00
Tuesday	07:00:00	17:00:00
Wednesday	07:00:00	17:00:00
Thursday	07:00:00	17:00:00
Friday	07:00:00	17:00:00
Saturday	07:00:00	17:00:00
Sunday	07:00:00	17:00:00
Monday	07:00:00	16:00:00
Tuesday	07:00:00	17:00:00
Wednesday	07:00:00	17:00:00
Thursday	07:00:00	17:00:00
Friday	07:00:00	16:00:00
Saturday	07:00:00	16:00:00
Sunday	07:00:00	16:00:00
Monday	07:00:00	16:00:00
Tuesday	07:00:00	16:00:00
Wednesday	07:00:00	16:00:00
Thursday	07:00:00	16:00:00
Friday	07:00:00	16:00:00
Saturday	07:00:00	16:00:00
Sunday	07:00:00	16:00:00
Monday	07:00:00	17:00:00
Tuesday	07:00:00	17:00:00
Wednesday	07:00:00	17:00:00
Thursday	07:00:00	17:00:00
Friday	07:00:00	17:00:00
Friday	07:00:00	16:00:00
Sunday	07:00:00	16:00:00
Monday	07:00:00	15:30:00
Tuesday	07:00:00	15:30:00
Wednesday	07:00:00	15:30:00
Thursday	07:00:00	15:30:00
Friday	07:00:00	15:30:00
Monday	07:00:00	17:00:00
Tuesday	07:00:00	17:00:00
Wednesday	07:00:00	17:00:00
Thursday	07:00:00	17:00:00
Friday	07:00:00	17:00:00
Saturday	07:00:00	16:00:00
Sunday	07:00:00	16:00:00
Monday	07:00:00	15:30:00
Tuesday	07:00:00	15:30:00
Wednesday	07:00:00	15:30:00
Thursday	07:00:00	15:30:00
Friday	07:00:00	15:30:00
Saturday	07:00:00	15:30:00
Sunday	07:00:00	15:30:00
Monday	08:00:00	15:30:00
Tuesday	08:00:00	15:30:00
Wednesday	08:00:00	15:30:00
Thursday	08:00:00	15:30:00
Friday	08:00:00	15:30:00
Monday	07:00:00	15:30:00
Tuesday	07:00:00	15:30:00
Wednesday	07:00:00	15:30:00
Thursday	07:00:00	15:30:00
Friday	07:00:00	15:30:00
Friday	07:00:00	15:00:00
Saturday	07:00:00	14:00:00
Monday	07:00:00	16:30:00
Tuesday	07:00:00	16:30:00
Wednesday	07:00:00	16:30:00
Thursday	07:00:00	16:30:00
Friday	07:00:00	16:30:00
Monday	07:00:00	15:30:00
Tuesday	07:00:00	15:30:00
Wednesday	07:00:00	15:30:00
Thursday	07:00:00	15:30:00
Friday	07:00:00	15:30:00
Monday	07:00:00	15:30:00
Tuesday	07:00:00	15:30:00
Wednesday	07:00:00	15:30:00
Thursday	07:00:00	15:30:00
Friday	07:00:00	15:30:00
Monday	08:00:00	17:00:00
Tuesday	08:00:00	17:00:00
Wednesday	08:00:00	17:00:00
Thursday	08:00:00	17:00:00
Friday	08:00:00	17:00:00
Monday	07:00:00	17:00:00
Tuesday	07:00:00	17:00:00
Wednesday	07:00:00	17:00:00
Thursday	07:00:00	17:00:00
Friday	07:00:00	17:00:00
Monday	08:00:00	17:00:00
Tuesday	08:00:00	17:00:00
Wednesday	08:00:00	17:00:00
Thursday	08:00:00	17:00:00
Friday	08:00:00	17:00:00
Monday	07:00:00	15:30:00
Tuesday	07:00:00	15:30:00
Wednesday	07:00:00	15:30:00
Thursday	07:00:00	15:30:00
Friday	07:00:00	15:30:00

## Sheet: Overtime_data
b) Do you ever work overtime?	c) If yes, how many hours per month do you work overtime?
1 = Yes	1 = Less than 5 hours
0 = No
1 = Yes	3 = More than 10 hours
0 = No
1 = Yes	2 = Between 6 and 10 hours
1 = Yes	2 = Between 6 and 10 hours
1 = Yes	3 = More than 10 hours
1 = Yes	3 = More than 10 hours
1 = Yes	3 = More than 10 hours
0 = No
1 = Yes	3 = More than 10 hours
1 = Yes	3 = More than 10 hours
1 = Yes	3 = More than 10 hours
1 = Yes	3 = More than 10 hours
1 = Yes	1 = Less than 5 hours
1 = Yes	1 = Less than 5 hours
0 = No
0 = No
0 = No
1 = Yes	3 = More than 10 hours
0 = No
1 = Yes	3 = More than 10 hours
0 = No
1 = Yes	3 = More than 10 hours
0 = No
0 = No
1 = Yes	1 = Less than 5 hours
0 = No
1 = Yes	3 = More than 10 hours
0 = No
1 = Yes	3 = More than 10 hours

## Sheet: Personnel_data
Repeat Instance	Cadre	If other cadre specify	Number of staff
1	C04: Professional/Registered Nurse		2
2	C06: HIV Coordinator		1
3	C09: Medical Doctor		1
4	C11: Health Manager		1
5	C15: Peer Educator		2
6	C19: Operations Manager		1
7	C02: HTS Counsellor/Health Screener		1
8	C23: Data Associate		1
1	C23: Data Associate		2
2	C06: HIV Coordinator		1
3	C09: Medical Doctor		1
1	C04: Professional/Registered Nurse		1
2	C24: Other	Clinical Nurse	1
1
1
1
1	C05: Professional/Registered Nurse (NIMART)		1
2	C24: Other	Clinical Professional Nurse	3
3	C04: Professional/Registered Nurse		1
1
1
1
1
1
1
1	C01: Adherence Counsellor		1
2	C04: Professional/Registered Nurse		1
3	C06: HIV Coordinator		1
4	C09: Medical Doctor		1
1
1
1
1
1
1	C04: Professional/Registered Nurse		1
2	C19: Operations Manager		1
3	C02: HTS Counsellor/Health Screener		1
4	C23: Data Associate		1
1
1
1
1
1
1
1
1
1
1	C01: Adherence Counsellor		3
2	C04: Professional/Registered Nurse		2
3	C22: Research Assistant		2
4	C23: Data Associate		2
1

## Sheet: Equipment_data
Activity code	Other activity	Equipment code	Quantity	Is the item shared?	If item shared, specify with whom?
A22: Admin		E03: Chairs	1	1 = Yes	DCS staff
A22: Admin		E04: Desk	1	1 = Yes	DCS staff
A22: Admin		E14: Perforator	1	1 = Yes	DCS staff
A22: Admin		E07: Laptop / desktop computer	1	0 = No
A26: Meetings related to HIV and TB care		E03: Chairs	12	1 = Yes	DCS staff
A26: Meetings related to HIV and TB care		E04: Desk	2	1 = Yes	DCS staff
A26: Meetings related to HIV and TB care		E07: Laptop / desktop computer	1	0 = No
A26: Meetings related to HIV and TB care		E13: Counselling Flipchart	1	1 = Yes	DCS staff
A26: Meetings related to HIV and TB care		E15: Stapler/Staples	1	1 = Yes	DCS staff
A27: Staff supervision related to HIV and TB care		E02: Cell phone (Pre-paid)	1	0 = No
A27: Staff supervision related to HIV and TB care		E07: Laptop / desktop computer	1	0 = No
A28: Training related to HIV and TB care		E02: Cell phone (Pre-paid)	4	0 = No
A28: Training related to HIV and TB care		E03: Chairs	20	1 = Yes	DCS staff
A28: Training related to HIV and TB care		E04: Desk	3	1 = Yes	Dcs /Aurum staff
A28: Training related to HIV and TB care		E07: Laptop / desktop computer	1	0 = No
A31: Tea break		E06: Fridge	1	1 = Yes	DCS staff
A31: Tea break		E09: Water basin/Sink	1	1 = Yes	DCS staff
A31: Tea break		E11: Table	1	1 = Yes	DCS staff
A30: Lunch break		E06: Fridge	1	1 = Yes	DCS staff
A30: Lunch break		E09: Water basin/Sink	1	1 = Yes	DCS staff
A30: Lunch break		E11: Table	1	1 = Yes	DCS staff
A05: Pre-testing counselling		E03: Chairs	2	1 = Yes	HST Counsellors and peer educators
A05: Pre-testing counselling		E04: Desk	1	1 = Yes	other cousellors and peer educators
A07: Testing for HIV		E03: Chairs	2	1 = Yes	Counsellors and peer educators
A07: Testing for HIV		E04: Desk	1	1 = Yes	Counsellors and peers
A07: Testing for HIV		E09: Water basin/Sink	1	1 = Yes	Counsellors, peers, nurses and doctors
A08: Symptom screening for TB		E03: Chairs	2	1 = Yes	counsellors and peer educators
A08: Symptom screening for TB		E04: Desk	1	1 = Yes	Counsellors and peer educators
A09: Collection of sputum samples		E03: Chairs	2	1 = Yes	cousellors and peers
A09: Collection of sputum samples		E04: Desk	1	1 = Yes	counselors and peereducators
A09: Collection of sputum samples		E09: Water basin/Sink	1	1 = Yes	Counsellors, peers, nurses and doctors
A09: Collection of sputum samples		E12: Cooler Box	1	1 = Yes	cousellors and nurses
A10: Counselling after result		E03: Chairs	2	1 = Yes	counsellors and peer educators
A10: Counselling after result		E04: Desk	1	1 = Yes	counsellors and peers
A13: Counselling and enrolment in TasP study		E03: Chairs	2	1 = Yes	Counsellors and peers
A13: Counselling and enrolment in TasP study		E04: Desk	1	1 = Yes	Counsellors and peers
A22: Admin		E03: Chairs	1	1 = Yes	Cousellors and peers
A22: Admin		E04: Desk	1	1 = Yes	Cousellors and peers
A22: Admin		E14: Perforator	1	1 = Yes	Counsellors
A22: Admin		E15: Stapler/Staples	1	1 = Yes	counellors
A30: Lunch break		E03: Chairs	1	1 = Yes	counsellors and peers
A30: Lunch break		E11: Table	1	1 = Yes	counsellors
A30: Lunch break		E09: Water basin/Sink	1	1 = Yes	counsellors, peers and nurses
A31: Tea break		E03: Chairs	1	1 = Yes	counsellors and peers
A31: Tea break		E11: Table	1	1 = Yes	counsellors
A31: Tea break		E09: Water basin/Sink	1	1 = Yes	counsellors, nurses
A05: Pre-testing counselling		E03: Chairs	2	1 = Yes	Counsellors and peer educators
A05: Pre-testing counselling		E04: Desk	1	1 = Yes	Counsellors and peer educators
A07: Testing for HIV		E03: Chairs	2	1 = Yes	counsellors and peer educators
A10: Counselling after result		E04: Desk	1	1 = Yes	Counsellors and peer educators
A08: Symptom screening for TB		E03: Chairs	2	1 = Yes	Counsellors and peer educators
A08: Symptom screening for TB		E04: Desk	1	1 = Yes	counsellors and peer educators
A09: Collection of sputum samples		E03: Chairs	2	1 = Yes	Counsellors and peer educators
A09: Collection of sputum samples		E04: Desk	1	1 = Yes	Counsellors and peers
A09: Collection of sputum samples		E09: Water basin/Sink	1	1 = Yes	counsellors, peereducators and nurses
A09: Collection of sputum samples		E12: Cooler Box	1	1 = Yes	counsellors
A11: Adherence counselling		E03: Chairs	2	1 = Yes	counsellors and peer educators
A10: Counselling after result		E04: Desk	1	1 = Yes	Counsellors and peer educators
A13: Counselling and enrolment in TasP study		E03: Chairs	2	1 = Yes	Counsellors and peer educators
A13: Counselling and enrolment in TasP study		E04: Desk	1	1 = Yes	Counsellors and peer educators
A22: Admin		E03: Chairs	1	1 = Yes	counsellors and peer educators
A22: Admin		E04: Desk	1	1 = Yes	Counsellors and Nurses
A22: Admin		E14: Perforator	1	1 = Yes	Counsellors
A22: Admin		E15: Stapler/Staples	1	1 = Yes	Counsellors
A30: Lunch break		E03: Chairs	1	1 = Yes	counsellors and peer educators
A30: Lunch break		E11: Table	1	1 = Yes	Counsellors and peer educators
A30: Lunch break		E09: Water basin/Sink	1	1 = Yes	Consellors, peer educators, nurses and doctors
A31: Tea break		E03: Chairs	1	1 = Yes	Counsellors, peer educators
A31: Tea break		E11: Table	1	1 = Yes	Counsellors and peer educators
A31: Tea break		E09: Water basin/Sink	1	1 = Yes	Counsellors, peer educators, nurses and doctors
A04: Group counselling		E03: Chairs	3	1 = Yes	DCS staff
A04: Group counselling		E13: Counselling Flipchart	1	1 = Yes	Counsellors
A12: Educational messages to patients about HIV, treatment adherence		E03: Chairs	3	1 = Yes	DCS staff
A12: Educational messages to patients about HIV, treatment adherence		E13: Counselling Flipchart	1	1 = Yes	Counsellors
A21: Cleaning clinic and cells of sick patients		E09: Water basin/Sink	1	1 = Yes	DCS staff
A26: Meetings related to HIV and TB care		E03: Chairs	10	1 = Yes	DCS stsff
A26: Meetings related to HIV and TB care		E13: Counselling Flipchart	1	1 = Yes	DCS staff
A32: Other, specify	classes	E03: Chairs	10	1 = Yes	DCS staff
A32: Other, specify	Classes	E13: Counselling Flipchart	1	1 = Yes	DCS staff
A04: Group counselling		E03: Chairs	5	1 = Yes	DSC staff
A04: Group counselling		E13: Counselling Flipchart	1	1 = Yes	Counsellors and nurses
A12: Educational messages to patients about HIV, treatment adherence		E03: Chairs	5	1 = Yes	DCS staff
A12: Educational messages to patients about HIV, treatment adherence		E13: Counselling Flipchart	1	1 = Yes	Counsellors and nurses
A26: Meetings related to HIV and TB care		E03: Chairs	15	1 = Yes	DCS staff
A26: Meetings related to HIV and TB care		E13: Counselling Flipchart	1	1 = Yes	DCS staff
A32: Other, specify	classses	E03: Chairs	10	1 = Yes	DCS staff
A32: Other, specify	Classes	E11: Table	1	1 = Yes	DCS staff
A32: Other, specify	Classes	E13: Counselling Flipchart	1	1 = Yes	Dcs staff
A32: Other, specify	Classes	E07: Laptop / desktop computer	1	0 = No
A04: Group counselling		E03: Chairs	6	1 = Yes	DCS staff
A04: Group counselling		E04: Desk	1	1 = Yes	DCS staff
A04: Group counselling		E13: Counselling Flipchart	1	1 = Yes	Counsellors and nurses
A11: Adherence counselling		E03: Chairs	2	1 = Yes	Counsellors
A11: Adherence counselling		E04: Desk	1	1 = Yes	Counsellors
A11: Adherence counselling		E13: Counselling Flipchart	1	1 = Yes	Counsellors and nurses
A12: Educational messages to patients about HIV, treatment adherence		E03: Chairs	2	1 = Yes	Counsellors
A12: Educational messages to patients about HIV, treatment adherence		E04: Desk	1	1 = Yes	Counsellors
A12: Educational messages to patients about HIV, treatment adherence		E13: Counselling Flipchart	1	1 = Yes	Counsellors and nurses
A22: Admin		E03: Chairs	1	1 = Yes	Counsellors
A22: Admin		E04: Desk	1	1 = Yes	Counsellors
A22: Admin		E14: Perforator	1	1 = Yes	Counsellors
A22: Admin		E15: Stapler/Staples	1	1 = Yes	Counsellors
A26: Meetings related to HIV and TB care		E03: Chairs	7	1 = Yes	Aurum/ Study team
A26: Meetings related to HIV and TB care		E04: Desk	1	1 = Yes	Aurum/study team
A30: Lunch break		E03: Chairs	1	1 = Yes	DCS staff
A30: Lunch break		E09: Water basin/Sink	1	1 = Yes	DCS staff
A30: Lunch break		E11: Table	1	1 = Yes	Nurses, counsellors
A04: Group counselling		E03: Chairs	6	1 = Yes	DCS staff
A04: Group counselling		E04: Desk	1	1 = Yes	DCS staff
A04: Group counselling		E13: Counselling Flipchart	1	1 = Yes	Counsellors and nurses
A11: Adherence counselling		E03: Chairs	2	1 = Yes	Counsellors
A11: Adherence counselling		E04: Desk	1	1 = Yes	Counsellors
A11: Adherence counselling		E13: Counselling Flipchart	1	1 = Yes	Counsellors and nurses
A12: Educational messages to patients about HIV, treatment adherence		E03: Chairs	2	1 = Yes	Counsellors
A12: Educational messages to patients about HIV, treatment adherence		E04: Desk	1	1 = Yes	Counsellors
A12: Educational messages to patients about HIV, treatment adherence		E13: Counselling Flipchart	1	1 = Yes	Counsellors and nurses
A22: Admin		E03: Chairs	1	1 = Yes	Counsellors
A22: Admin		E04: Desk	1	1 = Yes	Counsellors
A22: Admin		E14: Perforator	1	1 = Yes	Counsellors
A22: Admin		E15: Stapler/Staples	1	1 = Yes	Counsellors
A26: Meetings related to HIV and TB care		E03: Chairs	7	1 = Yes	Aurum/study team
A26: Meetings related to HIV and TB care		E04: Desk	1	1 = Yes	Aurum/ study team
A30: Lunch break		E03: Chairs	1	1 = Yes	DCS staff
A30: Lunch break		E11: Table	1	1 = Yes	DCS staff
A30: Lunch break		E09: Water basin/Sink	1	1 = Yes	DCS staff
A22: Admin		E03: Chairs	1	1 = Yes	Other officers
A22: Admin		E11: Table	1	1 = Yes	security officers
A22: Admin		E15: Stapler/Staples	1	1 = Yes	Security officers
A22: Admin		E03: Chairs	1	1 = Yes	Security officers
A22: Admin		E04: Desk	1	1 = Yes	Security officials
A22: Admin		E15: Stapler/Staples	1	1 = Yes	Security officials
A30: Lunch break		E03: Chairs	1	1 = Yes	Security officials
A30: Lunch break		E04: Desk	1	1 = Yes	Security officials
A30: Lunch break		E09: Water basin/Sink	1	1 = Yes	Security officials
A14: Collection of bloods		E03: Chairs	2	1 = Yes	Nurses
A14: Collection of bloods		E04: Desk	1	1 = Yes	Nurses
A14: Collection of bloods		E09: Water basin/Sink	1	1 = Yes	Nurses
A16: ART maintenance		E01: Physical Exam Equipment	1	1 = Yes	Nurses and doctors
A17: Liaison with correctional staff and inmates		E07: Laptop / desktop computer	1	1 = Yes	Nurses and other DCS staff
A19: Storage of TB and HIV drugs		E05: Filing cabinets	5	1 = Yes	Nurses
A19: Storage of TB and HIV drugs		E06: Fridge	2	1 = Yes	Nurses
A19: Storage of TB and HIV drugs		E16: Storage Boxes	1	1 = Yes	Nurses
A20: Sending specimens to lab		E12: Cooler Box	1	1 = Yes	Nurses
A22: Admin		E03: Chairs	1	1 = Yes	Nurses
A22: Admin		E04: Desk	1	1 = Yes	Nurses
A22: Admin		E05: Filing cabinets	4	1 = Yes	Nurses and counsellors
A22: Admin		E07: Laptop / desktop computer	1	1 = Yes	Nurses and other DCS staff
A22: Admin		E14: Perforator	1	1 = Yes	Nurses
A22: Admin		E15: Stapler/Staples	1	1 = Yes	Nurses
A23: Short and clinical follow-up with HIV and TB patients		E01: Physical Exam Equipment	1	1 = Yes	Nurses and doctors
A23: Short and clinical follow-up with HIV and TB patients		E03: Chairs	1	1 = Yes	Nurses
A23: Short and clinical follow-up with HIV and TB patients		E04: Desk	1	1 = Yes	Nurses
A26: Meetings related to HIV and TB care		E03: Chairs	10	1 = Yes	DCS stasff
A26: Meetings related to HIV and TB care		E11: Table	1	1 = Yes	DCS staff
A26: Meetings related to HIV and TB care		E13: Counselling Flipchart	1	1 = Yes	DCS staff
A13: Counselling and enrolment in TasP study		E03: Chairs	2	1 = Yes	Counsellors
A13: Counselling and enrolment in TasP study		E04: Desk	1	1 = Yes	Counsellors
A22: Admin		E03: Chairs	1	1 = Yes	Counsellors
A22: Admin		E04: Desk	1	1 = Yes	Counsellors
A22: Admin		E05: Filing cabinets	1	1 = Yes	Study team
A22: Admin		E07: Laptop / desktop computer	1	0 = No
A22: Admin		E14: Perforator	1	1 = Yes	Study teanm
A24: Data collection (CRFs and Survey for TasP)		E03: Chairs	2	1 = Yes	Counsellors
A24: Data collection (CRFs and Survey for TasP)		E04: Desk	1	1 = Yes	Counsellors
A25: Management and upload of HIV and TB data		E03: Chairs	1	1 = Yes	Study team
A25: Management and upload of HIV and TB data		E11: Table	1	1 = Yes	Study team
A25: Management and upload of HIV and TB data		E07: Laptop / desktop computer	1	0 = No
A26: Meetings related to HIV and TB care		E03: Chairs	9	1 = Yes	Study team
A26: Meetings related to HIV and TB care		E11: Table	1	1 = Yes	Study team
A26: Meetings related to HIV and TB care		E07: Laptop / desktop computer	1	0 = No
A04: Group counselling		E03: Chairs	15	1 = Yes	DCS staff
A04: Group counselling		E13: Counselling Flipchart	1	1 = Yes	Counsellors
A05: Pre-testing counselling		E03: Chairs	2	1 = Yes	Counsellors
A05: Pre-testing counselling		E04: Desk	1	1 = Yes	Counsellors
A05: Pre-testing counselling		E13: Counselling Flipchart	1	1 = Yes	Counsellors
A07: Testing for HIV		E03: Chairs	2	1 = Yes	Counsellors
A07: Testing for HIV		E04: Desk	1	1 = Yes	Counsellors
A07: Testing for HIV		E13: Counselling Flipchart	1	1 = Yes	Counsellors
A08: Symptom screening for TB		E03: Chairs	2	1 = Yes	Counsellors
A08: Symptom screening for TB		E04: Desk	1	1 = Yes	Counsellors
A08: Symptom screening for TB		E13: Counselling Flipchart	1	1 = Yes	Counsellors
A10: Counselling after result		E03: Chairs	2	1 = Yes	Counsellors
A10: Counselling after result		E04: Desk	1	1 = Yes	Counsellors
A10: Counselling after result		E13: Counselling Flipchart	1	1 = Yes	Counsellors
A22: Admin		E03: Chairs	1	1 = Yes	Counsellors
A22: Admin		E04: Desk	1	1 = Yes	Counsellors
A22: Admin		E05: Filing cabinets	2	1 = Yes	counsellors and nurses
A22: Admin		E14: Perforator	1	1 = Yes	Nurses
A22: Admin		E15: Stapler/Staples	1	1 = Yes	Nurses
A20: Sending specimens to lab		E12: Cooler Box	1	1 = Yes	Counsellors
A04: Group counselling		E03: Chairs	8	1 = Yes	DCS staff
A04: Group counselling		E13: Counselling Flipchart	1	1 = Yes	Counsellors
A05: Pre-testing counselling		E03: Chairs	2	1 = Yes	Counsellors
A05: Pre-testing counselling		E04: Desk	1	1 = Yes	Counsellors
A05: Pre-testing counselling		E13: Counselling Flipchart	1	1 = Yes	Counsellors
A07: Testing for HIV		E03: Chairs	2	1 = Yes	Counsellors
A07: Testing for HIV		E04: Desk	1	1 = Yes	Counsellors
A07: Testing for HIV		E13: Counselling Flipchart	1	1 = Yes	Counsellors
A08: Symptom screening for TB		E03: Chairs	2	1 = Yes	Counsellors
A08: Symptom screening for TB		E04: Desk	1	1 = Yes	Counsellors
A08: Symptom screening for TB		E13: Counselling Flipchart	1	1 = Yes	Counsellors
A10: Counselling after result		E03: Chairs	2	1 = Yes	Counsellors
A10: Counselling after result		E04: Desk	1	1 = Yes	Counsellors
A10: Counselling after result		E13: Counselling Flipchart	1	1 = Yes	Counsellors
A12: Educational messages to patients about HIV, treatment adherence		E03: Chairs	8	1 = Yes	Counsellors
A12: Educational messages to patients about HIV, treatment adherence		E04: Desk	1	1 = Yes	Counsellors
A12: Educational messages to patients about HIV, treatment adherence		E13: Counselling Flipchart	1	1 = Yes	Counsellors
A20: Sending specimens to lab		E12: Cooler Box	1	1 = Yes	Counsellors
A22: Admin		E03: Chairs	1	1 = Yes	Counsellors
A22: Admin		E04: Desk	1	1 = Yes	Counsellors
A22: Admin		E05: Filing cabinets	2	1 = Yes	Counsellors and nurses
A22: Admin		E14: Perforator	1	1 = Yes	Nurses
A22: Admin		E15: Stapler/Staples	1	1 = Yes	Nurses
A04: Group counselling		E03: Chairs	14	1 = Yes	DCS staff
A04: Group counselling		E11: Table	1	1 = Yes	DCS staff
A04: Group counselling		E13: Counselling Flipchart	1	0 = No
A12: Educational messages to patients about HIV, treatment adherence		E03: Chairs	14	1 = Yes	DCS staff
A12: Educational messages to patients about HIV, treatment adherence		E11: Table	1	1 = Yes	DCS staff
A12: Educational messages to patients about HIV, treatment adherence		E13: Counselling Flipchart	1	0 = No
A17: Liaison with correctional staff and inmates		E03: Chairs	2	1 = Yes	DCS staff
A17: Liaison with correctional staff and inmates		E04: Desk	1	1 = Yes	DCS staff
A17: Liaison with correctional staff and inmates		E07: Laptop / desktop computer	1	0 = No
A22: Admin		E03: Chairs	1	1 = Yes	DCS staff
A22: Admin		E04: Desk	1	1 = Yes	DCS staff
A22: Admin		E05: Filing cabinets	1	0 = No
A22: Admin		E07: Laptop / desktop computer	1	1 = Yes	DCS staff
A22: Admin		E14: Perforator	1	1 = Yes	DCS staff
A22: Admin		E15: Stapler/Staples	1	1 = Yes	DCS staff
A26: Meetings related to HIV and TB care		E03: Chairs	12	1 = Yes	DCS staff
A26: Meetings related to HIV and TB care		E11: Table	1	1 = Yes	DCS staff
A26: Meetings related to HIV and TB care		E07: Laptop / desktop computer	1	0 = No
A27: Staff supervision related to HIV and TB care		E03: Chairs	2	1 = Yes	DCS staff
A27: Staff supervision related to HIV and TB care		E11: Table	1	1 = Yes	DCS staff
A27: Staff supervision related to HIV and TB care		E07: Laptop / desktop computer	1	0 = No
A28: Training related to HIV and TB care		E03: Chairs	28	1 = Yes	DCS staff
A28: Training related to HIV and TB care		E11: Table	1	1 = Yes	DCS staff
A28: Training related to HIV and TB care		E07: Laptop / desktop computer	1	0 = No
A28: Training related to HIV and TB care		E13: Counselling Flipchart	1	1 = Yes	DCS staff
A28: Training related to HIV and TB care		E15: Stapler/Staples	1	1 = Yes	DCS staff
A30: Lunch break		E03: Chairs	1	1 = Yes	DCS staff
A30: Lunch break		E11: Table	1	1 = Yes	DCS staff
A31: Tea break		E03: Chairs	1	1 = Yes	DCS staff
A31: Tea break		E11: Table	1	1 = Yes	DCS satff
A22: Admin		E03: Chairs	1	1 = Yes	Officers
A22: Admin		E04: Desk	1	1 = Yes	0fficers
A22: Admin		E05: Filing cabinets	1	1 = Yes	Nurses
A22: Admin		E14: Perforator	1	1 = Yes	Officers
A22: Admin		E15: Stapler/Staples	1	1 = Yes	Officers
A30: Lunch break		E03: Chairs	1	1 = Yes	Officers
A30: Lunch break		E11: Table	1	1 = Yes	Officers
A17: Liaison with correctional staff and inmates		E07: Laptop / desktop computer	1	1 = Yes	pharmacist
A19: Storage of TB and HIV drugs		E05: Filing cabinets	4	1 = Yes	Phamarcist
A19: Storage of TB and HIV drugs		E06: Fridge	2	1 = Yes	Pharmacist
A22: Admin		E03: Chairs	1	1 = Yes	Pharmarcist other staff
A22: Admin		E04: Desk	1	1 = Yes	Other staff
A22: Admin		E07: Laptop / desktop computer	1	1 = Yes	Other staff
A22: Admin		E11: Table	2	1 = Yes	Other staff
A22: Admin		E14: Perforator	1	1 = Yes	Other staff
A22: Admin		E15: Stapler/Staples	1	1 = Yes	Other staff
A26: Meetings related to HIV and TB care		E03: Chairs	15	1 = Yes	DCS staff
A26: Meetings related to HIV and TB care		E04: Desk	3	1 = Yes	DCS staff
A26: Meetings related to HIV and TB care		E07: Laptop / desktop computer	1	0 = No
A19: Storage of TB and HIV drugs		E05: Filing cabinets	3	1 = Yes	Other pharmacist
A19: Storage of TB and HIV drugs		E06: Fridge	2	1 = Yes	Pharmacist
A22: Admin		E03: Chairs	1	1 = Yes	Pharmacist
A22: Admin		E04: Desk	1	1 = Yes	Pharmacist
A22: Admin		E07: Laptop / desktop computer	1	1 = Yes	Other stAff
A22: Admin		E11: Table	2	1 = Yes	Other staff
A22: Admin		E14: Perforator	1	1 = Yes	Other staff
A24: Data collection (CRFs and Survey for TasP)		E15: Stapler/Staples	1	1 = Yes	Ather staff
A22: Admin		E18: Other, specify	2	1 = Yes	Other staff
A26: Meetings related to HIV and TB care		E03: Chairs	10	1 = Yes	DCS staff
A26: Meetings related to HIV and TB care		E04: Desk	2	1 = Yes	DCS staff
A17: Liaison with correctional staff and inmates		E03: Chairs	1	1 = Yes	DCS staff
A17: Liaison with correctional staff and inmates		E04: Desk	1	1 = Yes	DCS staff
A17: Liaison with correctional staff and inmates		E07: Laptop / desktop computer	1	1 = Yes	Nurses
A25: Management and upload of HIV and TB data		E03: Chairs	1	1 = Yes	DCS staff
A25: Management and upload of HIV and TB data		E04: Desk	1	1 = Yes	DCS staff
A25: Management and upload of HIV and TB data		E07: Laptop / desktop computer	2	1 = Yes	Nurses
A26: Meetings related to HIV and TB care		E03: Chairs	15	1 = Yes	DCS staff
A26: Meetings related to HIV and TB care		E04: Desk	3	1 = Yes	DCS staff
A26: Meetings related to HIV and TB care		E07: Laptop / desktop computer	1	1 = Yes	Nurses and other staff
A26: Meetings related to HIV and TB care		E13: Counselling Flipchart	1	1 = Yes	DCS staff
A27: Staff supervision related to HIV and TB care		E03: Chairs	2	1 = Yes	DCS staff
A27: Staff supervision related to HIV and TB care		E04: Desk	1	1 = Yes	DCS staff
A27: Staff supervision related to HIV and TB care		E07: Laptop / desktop computer	1	1 = Yes	Nurses
A28: Training related to HIV and TB care		E03: Chairs	28	1 = Yes	DCS staff
A28: Training related to HIV and TB care		E07: Laptop / desktop computer	1	0 = No
A28: Training related to HIV and TB care		E13: Counselling Flipchart	1	1 = Yes	DCS staff
A04: Group counselling		E03: Chairs	5	1 = Yes	DSC staff
A04: Group counselling		E04: Desk	1	1 = Yes	DCS staff
A12: Educational messages to patients about HIV, treatment adherence		E03: Chairs	5	1 = Yes	DCS staff
A12: Educational messages to patients about HIV, treatment adherence		E04: Desk	1	1 = Yes	DCS staff
A21: Cleaning clinic and cells of sick patients		E09: Water basin/Sink	1	1 = Yes	DSC staff
A22: Admin		E03: Chairs	1	1 = Yes	Counsellors
A22: Admin		E04: Desk	1	1 = Yes	Counsellors
A22: Admin		E05: Filing cabinets	3	1 = Yes	Counselors and nurses
A22: Admin		E14: Perforator	1	1 = Yes	Counsellors
A22: Admin		E15: Stapler/Staples	1	1 = Yes	Counsellors
A26: Meetings related to HIV and TB care		E03: Chairs	10	1 = Yes	DCS staff
A26: Meetings related to HIV and TB care		E04: Desk	1	1 = Yes	DCS staff
A26: Meetings related to HIV and TB care		E13: Counselling Flipchart	1	1 = Yes	Counsellors
A32: Other, specify	Classes	E03: Chairs	10	1 = Yes	DCS staff
A32: Other, specify	Classes	E13: Counselling Flipchart	1	1 = Yes	Counsellors
A22: Admin		E03: Chairs	1	1 = Yes	Officers
A22: Admin		E04: Desk	1	1 = Yes	Officers
A22: Admin		E05: Filing cabinets	1	1 = Yes	Officers
A22: Admin		E14: Perforator	1	1 = Yes	Officer
A22: Admin		E15: Stapler/Staples	1	1 = Yes	Officers
A32: Other, specify	Inmates request and complains	E03: Chairs	2	1 = Yes	Officers
A32: Other, specify	Inmates request and complains	E04: Desk	1	1 = Yes	Officers
A30: Lunch break		E03: Chairs	1	1 = Yes	Officers
A30: Lunch break		E04: Desk	1	1 = Yes	Officers
A30: Lunch break		E09: Water basin/Sink	1	1 = Yes	Officers
A04: Group counselling		E03: Chairs	15	1 = Yes	DCS staff
A04: Group counselling		E11: Table	1	1 = Yes	DCS staff
A04: Group counselling		E13: Counselling Flipchart	1	1 = Yes	Counsellors
A12: Educational messages to patients about HIV, treatment adherence		E03: Chairs	15	1 = Yes	DCS staff
A12: Educational messages to patients about HIV, treatment adherence		E11: Table	1	1 = Yes	DCS staff
A12: Educational messages to patients about HIV, treatment adherence		E13: Counselling Flipchart	1	1 = Yes	Counsellors
A21: Cleaning clinic and cells of sick patients		E09: Water basin/Sink	1	1 = Yes	DCS taff
A22: Admin		E03: Chairs	1	1 = Yes	Nurses and counsellors
A22: Admin		E11: Table	1	1 = Yes	Nurses and counsellors
A22: Admin		E05: Filing cabinets	3	1 = Yes	Nurses and counsellors
A22: Admin		E14: Perforator	1	1 = Yes	Counsellors
A22: Admin		E15: Stapler/Staples	1	1 = Yes	Counsellors
A22: Admin		E16: Storage Boxes	4	1 = Yes	Nurses and counsellors
A26: Meetings related to HIV and TB care		E03: Chairs	10	1 = Yes	DCS staff
A26: Meetings related to HIV and TB care		E11: Table	1	1 = Yes	DCS staff
A26: Meetings related to HIV and TB care		E13: Counselling Flipchart	1	1 = Yes	Counsellors
A04: Group counselling		E03: Chairs	5	1 = Yes	DCS staff
A04: Group counselling		E04: Desk	1	1 = Yes	DCS staff
A12: Educational messages to patients about HIV, treatment adherence		E03: Chairs	5	1 = Yes	DCS staff
A12: Educational messages to patients about HIV, treatment adherence		E04: Desk	1	1 = Yes	DCS staff
A21: Cleaning clinic and cells of sick patients		E09: Water basin/Sink	1	1 = Yes	DCS staff
A22: Admin		E03: Chairs	1	1 = Yes	Counsellors
A22: Admin		E04: Desk	1	1 = Yes	Counsellors
A22: Admin		E05: Filing cabinets	3	1 = Yes	Counsellors and nurses
A22: Admin		E14: Perforator	1	1 = Yes	Consellors
A22: Admin		E15: Stapler/Staples	1	1 = Yes	Counsellors
A22: Admin		E16: Storage Boxes	1	1 = Yes	Counsellors and nurses
A26: Meetings related to HIV and TB care		E03: Chairs	10	1 = Yes	DCS staff
A26: Meetings related to HIV and TB care		E04: Desk	1	1 = Yes	DCS staff
A26: Meetings related to HIV and TB care		E13: Counselling Flipchart	1	1 = Yes	DCS staff
A32: Other, specify	Classes	E03: Chairs	10	1 = Yes	DCS staff
A32: Other, specify	Classes	E13: Counselling Flipchart	1	1 = Yes	DCS staff
A11: Adherence counselling		E03: Chairs	2	1 = Yes	Nurses
A11: Adherence counselling		E04: Desk	1	1 = Yes	Nurses
A14: Collection of bloods		E03: Chairs	2	1 = Yes	Nurses
A14: Collection of bloods		E04: Desk	1	1 = Yes	Nurses
A14: Collection of bloods		E06: Fridge	2	1 = Yes	Nurses
A16: ART maintenance		E01: Physical Exam Equipment	1	1 = Yes	Nurses and doctors
A16: ART maintenance		E03: Chairs	2	1 = Yes	Nurses
A20: Sending specimens to lab		E12: Cooler Box	1	1 = Yes	Nurses
A22: Admin		E03: Chairs	1	1 = Yes	Nurses
A22: Admin		E04: Desk	1	1 = Yes	Nurses
A22: Admin		E07: Laptop / desktop computer	1	1 = Yes	Nurses
A22: Admin		E14: Perforator	1	1 = Yes	Nurses
A22: Admin		E15: Stapler/Staples	1	1 = Yes	Nurses
A23: Short and clinical follow-up with HIV and TB patients		E01: Physical Exam Equipment	1	1 = Yes	Nurses and doctors
A23: Short and clinical follow-up with HIV and TB patients		E03: Chairs	2	1 = Yes	Nurses
A22: Admin		E03: Chairs	1	1 = Yes	Data team
A22: Admin		E04: Desk	1	1 = Yes	Data team
A22: Admin		E05: Filing cabinets	5	1 = Yes	Data team
A22: Admin		E07: Laptop / desktop computer	1	0 = No
A22: Admin		E14: Perforator	1	1 = Yes	Data team
A22: Admin		E15: Stapler/Staples	1	1 = Yes	Data team
A25: Management and upload of HIV and TB data		E03: Chairs	1	1 = Yes	Data team
A25: Management and upload of HIV and TB data		E04: Desk	1	1 = Yes	Data team
A25: Management and upload of HIV and TB data		E05: Filing cabinets	5	1 = Yes	Study team
A25: Management and upload of HIV and TB data		E07: Laptop / desktop computer	1	0 = No
A25: Management and upload of HIV and TB data		E14: Perforator	1	1 = Yes	Data team
A25: Management and upload of HIV and TB data		E15: Stapler/Staples	1	1 = Yes	Data team
A26: Meetings related to HIV and TB care		E03: Chairs	5	1 = Yes	Study team
A26: Meetings related to HIV and TB care		E04: Desk	1	1 = Yes	Study team
A26: Meetings related to HIV and TB care		E07: Laptop / desktop computer	1	0 = No
A28: Training related to HIV and TB care		E03: Chairs	11	1 = Yes	Study team
A28: Training related to HIV and TB care		E04: Desk	1	1 = Yes	Study team
A28: Training related to HIV and TB care		E07: Laptop / desktop computer	1	0 = No
A28: Training related to HIV and TB care		E13: Counselling Flipchart	1	1 = Yes	Study team
A22: Admin		E02: Cell phone (Pre-paid)	1	0 = No
A22: Admin		E03: Chairs	1	1 = Yes	Data team
A22: Admin		E04: Desk	1	1 = Yes	Data team
A22: Admin		E05: Filing cabinets	7	1 = Yes	Data team
A22: Admin		E07: Laptop / desktop computer	1	0 = No
A22: Admin		E14: Perforator	1	1 = Yes	Data team
A22: Admin		E15: Stapler/Staples	1	1 = Yes	Data team
A25: Management and upload of HIV and TB data		E03: Chairs	1	1 = Yes	Data team
A25: Management and upload of HIV and TB data		E04: Desk	1	1 = Yes	Data team
A25: Management and upload of HIV and TB data		E05: Filing cabinets	7	1 = Yes	Study team
A25: Management and upload of HIV and TB data		E07: Laptop / desktop computer	1	0 = No
A25: Management and upload of HIV and TB data		E14: Perforator	1	1 = Yes	Study team
A25: Management and upload of HIV and TB data		E15: Stapler/Staples	1	1 = Yes	Data team
A26: Meetings related to HIV and TB care		E03: Chairs	5	1 = Yes	Data team
A26: Meetings related to HIV and TB care		E04: Desk	1	1 = Yes	Data team
A26: Meetings related to HIV and TB care		E07: Laptop / desktop computer	1	0 = No
A27: Staff supervision related to HIV and TB care		E03: Chairs	1	1 = Yes	Data team
A27: Staff supervision related to HIV and TB care		E04: Desk	1	1 = Yes	Data team
A27: Staff supervision related to HIV and TB care		E07: Laptop / desktop computer	1	0 = No
A28: Training related to HIV and TB care		E03: Chairs	11	1 = Yes	Aurum staff
A28: Training related to HIV and TB care		E04: Desk	1	1 = Yes	Aurum staff
A28: Training related to HIV and TB care		E07: Laptop / desktop computer	1	0 = No
A28: Training related to HIV and TB care		E13: Counselling Flipchart	1	1 = Yes	Data staff
A14: Collection of bloods		E03: Chairs	2	1 = Yes	Nurses
A14: Collection of bloods		E04: Desk	1	1 = Yes	Nurses
A14: Collection of bloods		E06: Fridge	1	1 = Yes	Nurses
A14: Collection of bloods		E09: Water basin/Sink	1	1 = Yes	Nurses
A15: ART initiation		E03: Chairs	2	1 = Yes	Nurses
A15: ART initiation		E04: Desk	1	1 = Yes	Nurses
A16: ART maintenance		E01: Physical Exam Equipment	1	1 = Yes	Nurses
A16: ART maintenance		E03: Chairs	2	1 = Yes	Nurses
A17: Liaison with correctional staff and inmates		E03: Chairs	1	1 = Yes	DCS staff
A17: Liaison with correctional staff and inmates		E04: Desk	1	1 = Yes	DCS staff
A17: Liaison with correctional staff and inmates		E07: Laptop / desktop computer	1	0 = No
A22: Admin		E03: Chairs	1	1 = Yes	DCS staff
A22: Admin		E04: Desk	1	1 = Yes	DCS staff
A22: Admin		E07: Laptop / desktop computer	1	0 = No
A22: Admin		E14: Perforator	1	1 = Yes	DCS staff
A22: Admin		E15: Stapler/Staples	1	1 = Yes	DCS staff
A26: Meetings related to HIV and TB care		E03: Chairs	10	1 = Yes	DCS staff
A26: Meetings related to HIV and TB care		E04: Desk	1	1 = Yes	DCS staff
A26: Meetings related to HIV and TB care		E07: Laptop / desktop computer	1	0 = No
A26: Meetings related to HIV and TB care		E13: Counselling Flipchart	1	1 = Yes	DCS staff
A27: Staff supervision related to HIV and TB care		E03: Chairs	1	1 = Yes	DCS staff
A27: Staff supervision related to HIV and TB care		E04: Desk	1	1 = Yes	DCS staff
A27: Staff supervision related to HIV and TB care		E07: Laptop / desktop computer	1	0 = No
A28: Training related to HIV and TB care		E03: Chairs	15	1 = Yes	DCS staff
A28: Training related to HIV and TB care		E04: Desk	1	1 = Yes	DCS staff
A28: Training related to HIV and TB care		E07: Laptop / desktop computer	1	0 = No
A11: Adherence counselling		E03: Chairs	2	1 = Yes	Nurses
A11: Adherence counselling		E04: Desk	1	1 = Yes	Nurses
A11: Adherence counselling		E13: Counselling Flipchart	1	1 = Yes	Nurses
A14: Collection of bloods		E03: Chairs	2	1 = Yes	Nurses
A14: Collection of bloods		E04: Desk	1	1 = Yes	Nurses
A14: Collection of bloods		E06: Fridge	2	1 = Yes	Nurses
A16: ART maintenance		E01: Physical Exam Equipment	1	1 = Yes	Nurses
A16: ART maintenance		E03: Chairs	2	1 = Yes	Nurses
A17: Liaison with correctional staff and inmates		E03: Chairs	1	1 = Yes	Nurses
A17: Liaison with correctional staff and inmates		E04: Desk	1	1 = Yes	Nurses
A17: Liaison with correctional staff and inmates		E07: Laptop / desktop computer	1	1 = Yes	Nurses
A19: Storage of TB and HIV drugs		E05: Filing cabinets	2	1 = Yes	Nurses
A19: Storage of TB and HIV drugs		E06: Fridge	2	1 = Yes	Nurses
A22: Admin		E03: Chairs	1	1 = Yes	Nurses
A22: Admin		E04: Desk	1	1 = Yes	Nurses
A22: Admin		E05: Filing cabinets	4	1 = Yes	Nurses and counsellors
A22: Admin		E07: Laptop / desktop computer	1	1 = Yes	Nurses
A22: Admin		E14: Perforator	1	1 = Yes	Nurses
A22: Admin		E15: Stapler/Staples	1	1 = Yes	Counsellors
A26: Meetings related to HIV and TB care		E03: Chairs	8	1 = Yes	DCS staff
A26: Meetings related to HIV and TB care		E04: Desk	1	1 = Yes	DCS staff
A26: Meetings related to HIV and TB care		E07: Laptop / desktop computer	1	1 = Yes	Nurses
A26: Meetings related to HIV and TB care		E13: Counselling Flipchart	1	1 = Yes	DCS staff
A08: Symptom screening for TB		E03: Chairs	2	1 = Yes	Nurses
A08: Symptom screening for TB		E04: Desk	1	1 = Yes	Nurses
A08: Symptom screening for TB		E13: Counselling Flipchart	1	1 = Yes	Nurses
A09: Collection of sputum samples		E03: Chairs	2	1 = Yes	Nurses
A09: Collection of sputum samples		E04: Desk	1	1 = Yes	Nurses
A11: Adherence counselling		E03: Chairs	2	1 = Yes	Nurses
A11: Adherence counselling		E04: Desk	1	1 = Yes	Nurses
A11: Adherence counselling		E13: Counselling Flipchart	1	1 = Yes	Nurses
A12: Educational messages to patients about HIV, treatment adherence		E03: Chairs	2	1 = Yes	Nurses
A12: Educational messages to patients about HIV, treatment adherence		E04: Desk	1	1 = Yes	Nurses
A12: Educational messages to patients about HIV, treatment adherence		E13: Counselling Flipchart	1	1 = Yes	Nurses
A14: Collection of bloods		E03: Chairs	2	1 = Yes	Nurses
A14: Collection of bloods		E04: Desk	1	1 = Yes	Nurses
A14: Collection of bloods		E06: Fridge	2	1 = Yes	Nurses
A14: Collection of bloods		E09: Water basin/Sink	1	1 = Yes	Nurses and counsellors
A16: ART maintenance		E01: Physical Exam Equipment	1	1 = Yes	Nurses
A16: ART maintenance		E03: Chairs	2	1 = Yes	Nurses
A17: Liaison with correctional staff and inmates		E07: Laptop / desktop computer	1	1 = Yes	Nurses
A19: Storage of TB and HIV drugs		E05: Filing cabinets	2	1 = Yes	Nurses
A19: Storage of TB and HIV drugs		E06: Fridge	2	1 = Yes	Nurses
A20: Sending specimens to lab		E12: Cooler Box	1	1 = Yes	Nurses
A22: Admin		E03: Chairs	1	1 = Yes	Nurses
A22: Admin		E04: Desk	1	1 = Yes	Nurses
A22: Admin		E05: Filing cabinets	4	1 = Yes	Nurses and counsellors
A22: Admin		E07: Laptop / desktop computer	2	1 = Yes	Nurses
A22: Admin		E14: Perforator	1	1 = Yes	Nurses
A22: Admin		E15: Stapler/Staples	1	1 = Yes	Nurses
A23: Short and clinical follow-up with HIV and TB patients		E01: Physical Exam Equipment	1	1 = Yes	Nurses
A23: Short and clinical follow-up with HIV and TB patients		E03: Chairs	2	1 = Yes	Nurses
A26: Meetings related to HIV and TB care		E03: Chairs	6	1 = Yes	DCS staff
A26: Meetings related to HIV and TB care		E04: Desk	1	1 = Yes	DCS staff
A08: Symptom screening for TB		E03: Chairs	2	1 = Yes	Nurses
A08: Symptom screening for TB		E04: Desk	1	1 = Yes	Nurses
A08: Symptom screening for TB		E13: Counselling Flipchart	1	1 = Yes	Nurses
A11: Adherence counselling		E03: Chairs	2	1 = Yes	Nurses
A11: Adherence counselling		E04: Desk	1	1 = Yes	Nurses
A11: Adherence counselling		E13: Counselling Flipchart	1	1 = Yes	Nurses
A12: Educational messages to patients about HIV, treatment adherence		E03: Chairs	2	1 = Yes	Nurses
A12: Educational messages to patients about HIV, treatment adherence		E04: Desk	1	1 = Yes	Nurses
A12: Educational messages to patients about HIV, treatment adherence		E13: Counselling Flipchart	1	1 = Yes	Nurses
A14: Collection of bloods		E03: Chairs	2	1 = Yes	Nurses
A14: Collection of bloods		E04: Desk	1	1 = Yes	Nurses
A14: Collection of bloods		E06: Fridge	2	1 = Yes	Nurses
A14: Collection of bloods		E09: Water basin/Sink	1	1 = Yes	Nurses and counsellors
A16: ART maintenance		E01: Physical Exam Equipment	1	1 = Yes	Nurses
A16: ART maintenance		E03: Chairs	2	1 = Yes	Nurses
A17: Liaison with correctional staff and inmates		E07: Laptop / desktop computer	2	1 = Yes	Nurses
A19: Storage of TB and HIV drugs		E05: Filing cabinets	2	1 = Yes	Nurses
A19: Storage of TB and HIV drugs		E06: Fridge	2	1 = Yes	Nurses
A20: Sending specimens to lab		E12: Cooler Box	1	1 = Yes	Nurses
A22: Admin		E03: Chairs	1	1 = Yes	Nurses
A22: Admin		E04: Desk	1	1 = Yes	Nurses
A22: Admin		E05: Filing cabinets	4	1 = Yes	Nurses and counsellors
A22: Admin		E07: Laptop / desktop computer	1	1 = Yes	Nurses
A22: Admin		E14: Perforator	1	1 = Yes	Nurses
A22: Admin		E15: Stapler/Staples	1	1 = Yes	Nurses
A23: Short and clinical follow-up with HIV and TB patients		E01: Physical Exam Equipment	1	1 = Yes	Nurses
A23: Short and clinical follow-up with HIV and TB patients		E03: Chairs	2	1 = Yes	Nurses
A26: Meetings related to HIV and TB care		E03: Chairs	12	1 = Yes	DCS staff
A26: Meetings related to HIV and TB care		E04: Desk	1	1 = Yes	DCS staff
A26: Meetings related to HIV and TB care		E13: Counselling Flipchart	1	1 = Yes	DCS staff
A08: Symptom screening for TB		E03: Chairs	2	1 = Yes	Nurses
A08: Symptom screening for TB		E04: Desk	1	1 = Yes	Nurses
A11: Adherence counselling		E03: Chairs	2	1 = Yes	Nurses
A11: Adherence counselling		E04: Desk	1	1 = Yes	Nurses
A11: Adherence counselling		E13: Counselling Flipchart	1	1 = Yes	Nurses
A14: Collection of bloods		E03: Chairs	2	1 = Yes	Nurses
A14: Collection of bloods		E04: Desk	1	1 = Yes	Nurses
A14: Collection of bloods		E06: Fridge	2	1 = Yes	Nurses
A14: Collection of bloods		E09: Water basin/Sink	1	1 = Yes	Nurses and counsellors
A16: ART maintenance		E01: Physical Exam Equipment	1	1 = Yes	Nurses and doctors
A16: ART maintenance		E03: Chairs	2	1 = Yes	Nurses
A19: Storage of TB and HIV drugs		E05: Filing cabinets	4	1 = Yes	Nurses
A19: Storage of TB and HIV drugs		E06: Fridge	2	1 = Yes	Nurses
A22: Admin		E03: Chairs	1	1 = Yes	Nurses
A22: Admin		E04: Desk	1	1 = Yes	Nurses
A22: Admin		E05: Filing cabinets	4	1 = Yes	Nurses and counsellors
A22: Admin		E07: Laptop / desktop computer	1	1 = Yes	Nurses
A22: Admin		E14: Perforator	1	1 = Yes	Nurses
A22: Admin		E15: Stapler/Staples	1	1 = Yes	Nurses
A23: Short and clinical follow-up with HIV and TB patients		E01: Physical Exam Equipment	1	1 = Yes	Nurses and doctors
A23: Short and clinical follow-up with HIV and TB patients		E03: Chairs	2	1 = Yes	Nurses
A26: Meetings related to HIV and TB care		E03: Chairs	14	1 = Yes	DCS staff
A26: Meetings related to HIV and TB care		E04: Desk	1	1 = Yes	DCS staff
A26: Meetings related to HIV and TB care		E07: Laptop / desktop computer	1	1 = Yes	Nurses
A26: Meetings related to HIV and TB care		E13: Counselling Flipchart	1	1 = Yes	DCS staff
A26: Meetings related to HIV and TB care		E03: Chairs	8	1 = Yes	Study team
A26: Meetings related to HIV and TB care		E04: Desk	1	1 = Yes	Study team
A28: Training related to HIV and TB care		E03: Chairs	8	1 = Yes	Aurum staff
A28: Training related to HIV and TB care		E04: Desk	1	1 = Yes	Aurum staff
A32: Other, specify	Staff managment	E03: Chairs	1	0 = No
A32: Other, specify	Staff managment	E04: Desk	1	0 = No
A32: Other, specify	Staff managment	E05: Filing cabinets	1	1 = Yes	Study team
A32: Other, specify	Staff managment	E07: Laptop / desktop computer	1	0 = No
A32: Other, specify	Staff managment	E14: Perforator	1	0 = No
A32: Other, specify	Staff managment	E15: Stapler/Staples	1	0 = No
A08: Symptom screening for TB		E03: Chairs	2	1 = Yes	Nurses
A08: Symptom screening for TB		E04: Desk	1	1 = Yes	Nurses
A08: Symptom screening for TB		E13: Counselling Flipchart	1	1 = Yes	Nurses and counsellors
A14: Collection of bloods		E03: Chairs	2	1 = Yes	Nurses
A14: Collection of bloods		E04: Desk	1	1 = Yes	Nurses
A14: Collection of bloods		E06: Fridge	2	1 = Yes	Nurses
A14: Collection of bloods		E09: Water basin/Sink	1	1 = Yes	Nurses and doctors
A15: ART initiation		E03: Chairs	2	1 = Yes	Nurses
A15: ART initiation		E04: Desk	1	1 = Yes	Nurses
A16: ART maintenance		E01: Physical Exam Equipment	1	1 = Yes	Nurses and doctors
A16: ART maintenance		E03: Chairs	1	1 = Yes	Nurses
A19: Storage of TB and HIV drugs		E05: Filing cabinets	2	1 = Yes	Nurses
A19: Storage of TB and HIV drugs		E06: Fridge	2	1 = Yes	Nurses
A19: Storage of TB and HIV drugs		E16: Storage Boxes	1	1 = Yes	Nurses
A20: Sending specimens to lab		E12: Cooler Box	1	1 = Yes	Nurses
A22: Admin		E03: Chairs	1	1 = Yes	Nurses
A22: Admin		E04: Desk	1	1 = Yes	Nurses
A22: Admin		E05: Filing cabinets	4	1 = Yes	Nurses and counsellors
A22: Admin		E07: Laptop / desktop computer	1	1 = Yes	Nurses
A22: Admin		E14: Perforator	1	1 = Yes	Nurses
A22: Admin		E15: Stapler/Staples	1	1 = Yes	Nurses
A23: Short and clinical follow-up with HIV and TB patients		E01: Physical Exam Equipment	1	1 = Yes	Nurses and doctors
A23: Short and clinical follow-up with HIV and TB patients		E03: Chairs	2	1 = Yes	Nurses
A26: Meetings related to HIV and TB care		E03: Chairs	20	1 = Yes	Nurses
A26: Meetings related to HIV and TB care		E04: Desk	1	1 = Yes	Nurses
A26: Meetings related to HIV and TB care		E13: Counselling Flipchart	1	1 = Yes	DCS staff
A27: Staff supervision related to HIV and TB care		E03: Chairs	1	1 = Yes	Nurses
A27: Staff supervision related to HIV and TB care		E04: Desk	1	1 = Yes	Nurses
A27: Staff supervision related to HIV and TB care		E07: Laptop / desktop computer	1	1 = Yes	Nurses
A08: Symptom screening for TB		E03: Chairs	2	1 = Yes	Nurses
A08: Symptom screening for TB		E04: Desk	1	1 = Yes
A08: Symptom screening for TB		E13: Counselling Flipchart	1	1 = Yes	Nurses and counsellors
A14: Collection of bloods		E03: Chairs	2	1 = Yes	Nurses
A14: Collection of bloods		E06: Fridge	2	1 = Yes	Nurses
A09: Collection of sputum samples		E09: Water basin/Sink	1	1 = Yes	Nurses
A16: ART maintenance		E01: Physical Exam Equipment	1	1 = Yes	Nurses and doctors
A16: ART maintenance		E03: Chairs	2	1 = Yes	Nurses
A18: Distribution of TB and HIV drugs		E03: Chairs	2	1 = Yes	Nurses
A18: Distribution of TB and HIV drugs		E04: Desk	1	1 = Yes	Nurses
A18: Distribution of TB and HIV drugs		E16: Storage Boxes	1	1 = Yes	Nurses
A22: Admin		E03: Chairs	1	1 = Yes	Nurses
A22: Admin		E04: Desk	1	1 = Yes	Nurses
A22: Admin		E05: Filing cabinets	4	1 = Yes	Nurses and cponsellors
A22: Admin		E07: Laptop / desktop computer	1	1 = Yes	Nurses
A22: Admin		E14: Perforator	1	1 = Yes	Nurses
A22: Admin		E15: Stapler/Staples	1	1 = Yes	Nurses
A26: Meetings related to HIV and TB care		E03: Chairs	20	1 = Yes	DCS staff
A26: Meetings related to HIV and TB care		E04: Desk	2	1 = Yes	DCS staff
A26: Meetings related to HIV and TB care		E13: Counselling Flipchart	1	1 = Yes	Nurses and counsellors
A27: Staff supervision related to HIV and TB care		E03: Chairs	2	1 = Yes	Nurses
A27: Staff supervision related to HIV and TB care		E04: Desk	1	1 = Yes	Nurses
A27: Staff supervision related to HIV and TB care		E07: Laptop / desktop computer	1	1 = Yes	Nurses
A11: Adherence counselling		E03: Chairs	2	1 = Yes	Nurses
A11: Adherence counselling		E13: Counselling Flipchart	1	1 = Yes	Nurses and counsellors
A14: Collection of bloods		E03: Chairs	2	1 = Yes	Nurses
A14: Collection of bloods		E06: Fridge	1	1 = Yes	Nurses
A14: Collection of bloods		E09: Water basin/Sink	1	1 = Yes	Nurses
A16: ART maintenance		E01: Physical Exam Equipment	1	1 = Yes	Nurses and doctors
A16: ART maintenance		E03: Chairs	2	1 = Yes	Nurses
A17: Liaison with correctional staff and inmates		E03: Chairs	1	1 = Yes	Nurses
A17: Liaison with correctional staff and inmates		E04: Desk	1	1 = Yes	Nurses
A17: Liaison with correctional staff and inmates		E07: Laptop / desktop computer	1	1 = Yes	Nurses
A18: Distribution of TB and HIV drugs		E03: Chairs	2	1 = Yes	Nurses
A18: Distribution of TB and HIV drugs		E04: Desk	1	1 = Yes	Nurses
A18: Distribution of TB and HIV drugs		E16: Storage Boxes	1	1 = Yes	Nurses
A19: Storage of TB and HIV drugs		E05: Filing cabinets	2	1 = Yes	Nurses
A19: Storage of TB and HIV drugs		E06: Fridge	2	1 = Yes	Nurses
A20: Sending specimens to lab		E12: Cooler Box	1	1 = Yes	Nurses
A22: Admin		E03: Chairs	1	1 = Yes	Nurses
A22: Admin		E04: Desk	1	1 = Yes	Nurses
A22: Admin		E05: Filing cabinets	2	1 = Yes	Nurses
A22: Admin		E07: Laptop / desktop computer	1	1 = Yes	Nurses
A22: Admin		E14: Perforator	1	1 = Yes	Nurses
A22: Admin		E15: Stapler/Staples	1	1 = Yes	Nurses
A23: Short and clinical follow-up with HIV and TB patients		E01: Physical Exam Equipment	1	1 = Yes	Nurses and doctors
A23: Short and clinical follow-up with HIV and TB patients		E03: Chairs	2	1 = Yes	Nurses
A26: Meetings related to HIV and TB care		E03: Chairs	20	1 = Yes	DCS staff
A26: Meetings related to HIV and TB care		E04: Desk	1	1 = Yes	DCS staff
A26: Meetings related to HIV and TB care		E13: Counselling Flipchart	1	1 = Yes	DCS staff
A22: Admin		E03: Chairs	1	1 = Yes	Nurses
A22: Admin		E04: Desk	1	1 = Yes	Nurses
A22: Admin		E07: Laptop / desktop computer	1	1 = Yes	Nurses
A23: Short and clinical follow-up with HIV and TB patients		E01: Physical Exam Equipment	1	1 = Yes	Nurses
A23: Short and clinical follow-up with HIV and TB patients		E03: Chairs	2	1 = Yes	Nurses
A26: Meetings related to HIV and TB care		E03: Chairs	30	1 = Yes	DCS staff
A26: Meetings related to HIV and TB care		E04: Desk	4	1 = Yes	DCS staff
A28: Training related to HIV and TB care		E03: Chairs	10	1 = Yes	DCS staff
A28: Training related to HIV and TB care		E04: Desk	2	1 = Yes	DCS staff
A28: Training related to HIV and TB care		E13: Counselling Flipchart	1	1 = Yes	DCS staff
A14: Collection of bloods		E03: Chairs	2	1 = Yes	Nurses
A14: Collection of bloods		E04: Desk	1	1 = Yes	Nurses
A14: Collection of bloods		E06: Fridge	2	1 = Yes	Nurses
A14: Collection of bloods		E09: Water basin/Sink	1	1 = Yes	Nurses
A16: ART maintenance		E01: Physical Exam Equipment	1	1 = Yes	Nurses and doctors
A16: ART maintenance		E03: Chairs	2	1 = Yes	Nurses
A19: Storage of TB and HIV drugs		E05: Filing cabinets	2	1 = Yes	Nurses and counsellors
A19: Storage of TB and HIV drugs		E06: Fridge	2	1 = Yes	Nurses counsellors
A22: Admin		E03: Chairs	1	1 = Yes	Nurses
A22: Admin		E04: Desk	1	1 = Yes	Nurses
A22: Admin		E05: Filing cabinets	4	1 = Yes	Nurses and counsellors
A22: Admin		E07: Laptop / desktop computer	1	1 = Yes	Nurses
A22: Admin		E14: Perforator	1	1 = Yes	Nurses
A22: Admin		E15: Stapler/Staples	1	1 = Yes	Nurses
A23: Short and clinical follow-up with HIV and TB patients		E01: Physical Exam Equipment	1	1 = Yes	Nurses and doctors
A23: Short and clinical follow-up with HIV and TB patients		E03: Chairs	2	1 = Yes	Nurses
A26: Meetings related to HIV and TB care		E03: Chairs	15	1 = Yes	DCS staff
A26: Meetings related to HIV and TB care		E04: Desk	1	1 = Yes	DCS staff
A26: Meetings related to HIV and TB care		E13: Counselling Flipchart	1	1 = Yes	DCS staff
A22: Admin		E02: Cell phone (Pre-paid)	1	0 = No
A22: Admin		E03: Chairs	1	0 = No
A22: Admin		E04: Desk	1	0 = No
A22: Admin		E05: Filing cabinets	1	0 = No
A22: Admin		E07: Laptop / desktop computer	1	0 = No
A22: Admin		E14: Perforator	1	0 = No
A22: Admin		E15: Stapler/Staples	1	0 = No
A25: Management and upload of HIV and TB data		E03: Chairs	1	0 = No
A25: Management and upload of HIV and TB data		E04: Desk	1	0 = No
A25: Management and upload of HIV and TB data		E05: Filing cabinets	1	0 = No
A25: Management and upload of HIV and TB data		E07: Laptop / desktop computer	1	0 = No
A26: Meetings related to HIV and TB care		E03: Chairs	10	1 = Yes	Aurum Staff
A26: Meetings related to HIV and TB care		E04: Desk	2	1 = Yes	Aurum staff
A26: Meetings related to HIV and TB care		E07: Laptop / desktop computer	1	0 = No
A27: Staff supervision related to HIV and TB care		E02: Cell phone (Pre-paid)	1	0 = No
A27: Staff supervision related to HIV and TB care		E07: Laptop / desktop computer	1	0 = No
A28: Training related to HIV and TB care		E03: Chairs	10	1 = Yes	Aurum staff
A28: Training related to HIV and TB care		E04: Desk	2	1 = Yes	Aurum staff
A28: Training related to HIV and TB care		E07: Laptop / desktop computer	1	0 = No
A28: Training related to HIV and TB care		E13: Counselling Flipchart	1	1 = Yes	Data staff

## Sheet: Supplies_data
Activity code	Other activity	Supplies code	Other supply	Quantity	Is the item shared?	If item shared, specify with who?
A22: Admin		S04: A4 book		1	0 = No
A22: Admin		S28: Register (HTC Register, Daily Register, TB Register)		1	1 = Yes	DCS staff
A22: Admin		S20: Inkpad/Ink		1	1 = Yes	Clinic heads
A22: Admin		S35: Other, specify	Pen	1	0 = No
A26: Meetings related to HIV and TB care		S04: A4 book		1	0 = No
A26: Meetings related to HIV and TB care		S05: Airtime		1	0 = No
A26: Meetings related to HIV and TB care		S35: Other, specify	Pen	1	0 = No
A27: Staff supervision related to HIV and TB care		S04: A4 book		1	0 = No
A27: Staff supervision related to HIV and TB care		S05: Airtime		1	0 = No
A28: Training related to HIV and TB care		S04: A4 book		1	0 = No
A28: Training related to HIV and TB care		S05: Airtime		4	0 = No
A28: Training related to HIV and TB care		S13: Pamphlets		60	1 = Yes	DCS staff
A28: Training related to HIV and TB care		S28: Register (HTC Register, Daily Register, TB Register)		1	1 = Yes	DCS/Aurum staff
A28: Training related to HIV and TB care		S31: Standard Operating Protocol		1	1 = Yes	DCS/Aurum staff
A31: Tea break		S33: Tea Supplies (Water Heater, Cups, Tea, Sugar, Milk)		1	1 = Yes	DCS staff
A05: Pre-testing counselling		S07: Clinical Forms		1	0 = No
A05: Pre-testing counselling		S12: Condoms		1	1 = Yes	Counsellors
A05: Pre-testing counselling		S13: Pamphlets		3	1 = Yes	counsellors and peer educators
A05: Pre-testing counselling		S28: Register (HTC Register, Daily Register, TB Register)		1	1 = Yes	consellors
A07: Testing for HIV		S01: Testing for HIV/Hepatitis B supplies		1	1 = Yes	consellors
A07: Testing for HIV		S07: Clinical Forms		1	1 = Yes	Nurses and doctors
A07: Testing for HIV		S16: Biohazard Bags		1	1 = Yes	Counsellors and nurses
A07: Testing for HIV		S17: Biohazard Box		1	1 = Yes	counsellors and nurses
A07: Testing for HIV		S19: Gloves		1	1 = Yes	nurses and consellors
A08: Symptom screening for TB		S11: Screening tool (HTS)		1	1 = Yes	counsellors
A08: Symptom screening for TB		S13: Pamphlets		1	1 = Yes	counsellors
A09: Collection of sputum samples		S03: Collection of Sputum supplies		1	1 = Yes	counsellors and nurses
A09: Collection of sputum samples		S19: Gloves		1	1 = Yes	counsellors
A09: Collection of sputum samples		S21: Lab Forms		1	1 = Yes	Nurses and counsellors
A13: Counselling and enrolment in TasP study		S07: Clinical Forms		1	1 = Yes	nurses
A22: Admin		S04: A4 book		1	1 = Yes	counsellors
A22: Admin		S18: Fasteners/Folders/Hanging Folders		1	1 = Yes	Nurses and counsellors
A22: Admin		S28: Register (HTC Register, Daily Register, TB Register)		1	1 = Yes	counsellors
A31: Tea break		S33: Tea Supplies (Water Heater, Cups, Tea, Sugar, Milk)		1	1 = Yes	counsellors,nurses and peer educators
A07: Testing for HIV		S10: Xpert Cartridges, Buffer & Supplies		1	1 = Yes	Counsellors
A05: Pre-testing counselling		S12: Condoms		1	1 = Yes	Consellors and peer educators
A05: Pre-testing counselling		S13: Pamphlets		3	1 = Yes	Counsellors, Nurses and peer educators
A05: Pre-testing counselling		S28: Register (HTC Register, Daily Register, TB Register)		1	1 = Yes	Counsellors
A07: Testing for HIV		S01: Testing for HIV/Hepatitis B supplies		1	1 = Yes	Counsellors
A07: Testing for HIV		S07: Clinical Forms		1	0 = No
A07: Testing for HIV		S16: Biohazard Bags		1	1 = Yes	Counsellors and Nurses
A07: Testing for HIV		S17: Biohazard Box		1	1 = Yes	Counsellors and Nurses
A07: Testing for HIV		S19: Gloves		1	1 = Yes	Counsellors
A08: Symptom screening for TB		S11: Screening tool (HTS)		1	1 = Yes	Counsellors and peer educators
A08: Symptom screening for TB		S13: Pamphlets		1	1 = Yes	Counsellors and peer educators
A09: Collection of sputum samples		S19: Gloves		1	1 = Yes	Coounsellors and Nurses
A09: Collection of sputum samples		S21: Lab Forms		1	1 = Yes	Counsellors and Nurses
A09: Collection of sputum samples		S30: Sputum Book/TB Suspect Register		1	1 = Yes	Counsellors and Nurses
A10: Counselling after result		S07: Clinical Forms		1	0 = No
A10: Counselling after result		S28: Register (HTC Register, Daily Register, TB Register)		1	1 = Yes	Counsellors and Nurses
A13: Counselling and enrolment in TasP study		S07: Clinical Forms		1	1 = Yes	Nurses
A22: Admin		S04: A4 book		1	1 = Yes	Counsellors
A22: Admin		S18: Fasteners/Folders/Hanging Folders		1	1 = Yes	Counsellors, nurses and doctors
A22: Admin		S28: Register (HTC Register, Daily Register, TB Register)		1	1 = Yes	Counsellors and Nurses
A31: Tea break		S33: Tea Supplies (Water Heater, Cups, Tea, Sugar, Milk)		1	1 = Yes	counsellors and Nurses
A07: Testing for HIV		S10: Xpert Cartridges, Buffer & Supplies		1	1 = Yes	Counsellors
A04: Group counselling		S12: Condoms		1	1 = Yes	Counsellors and peer educators
A04: Group counselling		S13: Pamphlets		8	1 = Yes	Counsellors, nurses and peer educators
A12: Educational messages to patients about HIV, treatment adherence		S12: Condoms		1	1 = Yes	Counsellors and peer educators
A12: Educational messages to patients about HIV, treatment adherence		S13: Pamphlets		8	1 = Yes	Counsellors, nurses and peer educators
A21: Cleaning clinic and cells of sick patients		S06: Cleaning supplies		1	1 = Yes	Other inmates
A26: Meetings related to HIV and TB care		S04: A4 book		1	0 = No
A26: Meetings related to HIV and TB care		S35: Other, specify	Pen	1	0 = No
A32: Other, specify	Classes	S04: A4 book		1	0 = No
A32: Other, specify	Classes	S35: Other, specify	Pen	1	0 = No
A04: Group counselling		S12: Condoms		1	1 = Yes	counsellors
A04: Group counselling		S13: Pamphlets		15	1 = Yes	Counsellors and nurses
A12: Educational messages to patients about HIV, treatment adherence		S12: Condoms		1	1 = Yes	Counsellors
A12: Educational messages to patients about HIV, treatment adherence		S13: Pamphlets		15	1 = Yes	Counsellors and nurses
A21: Cleaning clinic and cells of sick patients		S06: Cleaning supplies		1	1 = Yes	Other inmates
A26: Meetings related to HIV and TB care		S04: A4 book		1	0 = No
A26: Meetings related to HIV and TB care		S35: Other, specify	Pen	1	0 = No
A32: Other, specify	Classes	S04: A4 book		1	0 = No
A32: Other, specify	Classes	S35: Other, specify	Pen	1	0 = No
A04: Group counselling		S12: Condoms		1	1 = Yes	counsellors
A04: Group counselling		S13: Pamphlets		5	1 = Yes	counsellors and nurses
A04: Group counselling		S04: A4 book		1	1 = Yes	Counsellors
A04: Group counselling		S28: Register (HTC Register, Daily Register, TB Register)		1	1 = Yes	Counsellors
A11: Adherence counselling		S12: Condoms		1	1 = Yes	Counsellors
A11: Adherence counselling		S13: Pamphlets		5	1 = Yes	Counsellor and nurses
A11: Adherence counselling		S28: Register (HTC Register, Daily Register, TB Register)		1	1 = Yes	counsellors
A11: Adherence counselling		S31: Standard Operating Protocol		1	1 = Yes	consellors
A12: Educational messages to patients about HIV, treatment adherence		S12: Condoms		1	1 = Yes	Counsellors
A12: Educational messages to patients about HIV, treatment adherence		S13: Pamphlets		5	1 = Yes	Counsellors and nurses
A22: Admin		S07: Clinical Forms		1	1 = Yes	Nurses and doctors
A22: Admin		S18: Fasteners/Folders/Hanging Folders		1	1 = Yes	Nurses and doctors
A22: Admin		S28: Register (HTC Register, Daily Register, TB Register)		1	1 = Yes	Counsellors
A22: Admin		S30: Sputum Book/TB Suspect Register		1	1 = Yes	Nurses and counsellors
A13: Counselling and enrolment in TasP study		S07: Clinical Forms		1	1 = Yes	Nurses
A13: Counselling and enrolment in TasP study		S28: Register (HTC Register, Daily Register, TB Register)		1	1 = Yes	Counsellors
A23: Short and clinical follow-up with HIV and TB patients		S04: A4 book		1	1 = Yes	Nurses
A23: Short and clinical follow-up with HIV and TB patients		S07: Clinical Forms		1	1 = Yes	Nurses
A23: Short and clinical follow-up with HIV and TB patients		S18: Fasteners/Folders/Hanging Folders		1	1 = Yes	Nurses and doctors
A23: Short and clinical follow-up with HIV and TB patients		S28: Register (HTC Register, Daily Register, TB Register)		1	1 = Yes	Counsellors and nurses
A26: Meetings related to HIV and TB care		S04: A4 book		1	0 = No
A26: Meetings related to HIV and TB care		S35: Other, specify	Pen	1	0 = No
A04: Group counselling		S12: Condoms		1	1 = Yes	Counsellors
A04: Group counselling		S13: Pamphlets		5	1 = Yes	Counsellors and peer educators
A04: Group counselling		S04: A4 book		1	0 = No
A11: Adherence counselling		S12: Condoms		1	1 = Yes	Counsellors
A11: Adherence counselling		S13: Pamphlets		5	1 = Yes	Counsellors and peer educators
A11: Adherence counselling		S28: Register (HTC Register, Daily Register, TB Register)		1	1 = Yes	Counsellors
A12: Educational messages to patients about HIV, treatment adherence		S12: Condoms		1	1 = Yes	Counsellors
A12: Educational messages to patients about HIV, treatment adherence		S13: Pamphlets		5	1 = Yes	Counsellors and peer educators
A22: Admin		S04: A4 book		1	0 = No
A22: Admin		S07: Clinical Forms		1	1 = Yes	Nurses and doctors
A22: Admin		S28: Register (HTC Register, Daily Register, TB Register)		1	1 = Yes	Counsellors
A22: Admin		S30: Sputum Book/TB Suspect Register		1	1 = Yes	Counsellors
A22: Admin		S35: Other, specify	Pen	1	0 = No
A30: Lunch break		S33: Tea Supplies (Water Heater, Cups, Tea, Sugar, Milk)		1	1 = Yes	Counsellors
A22: Admin		S04: A4 book		1	1 = Yes	Other officers
A22: Admin		S15: Admission Book		1	1 = Yes	Nurses and other officers
A23: Short and clinical follow-up with HIV and TB patients		S28: Register (HTC Register, Daily Register, TB Register)		1	1 = Yes	Other officers
A32: Other, specify	Counting inmates	S04: A4 book		1	1 = Yes	Other officers
A32: Other, specify	Counting inmates	S35: Other, specify	Pen	1	0 = No
A22: Admin		S04: A4 book		1	1 = Yes	Security officials
A22: Admin		S15: Admission Book		1	1 = Yes	Security officials
A22: Admin		S28: Register (HTC Register, Daily Register, TB Register)		1	1 = Yes	Security officials
A30: Lunch break		S33: Tea Supplies (Water Heater, Cups, Tea, Sugar, Milk)		1	1 = Yes	Security officials
A09: Collection of sputum samples		S03: Collection of Sputum supplies		1	1 = Yes	Nurses and counsellors
A09: Collection of sputum samples		S30: Sputum Book/TB Suspect Register		1	1 = Yes	Nurses and counsellors
A14: Collection of bloods		S02: Collection of Bloods/ART Maintenance supplies		1	1 = Yes	Nurses
A14: Collection of bloods		S16: Biohazard Bags		1	1 = Yes	Nurses
A14: Collection of bloods		S17: Biohazard Box		1	1 = Yes	Nurses
A14: Collection of bloods		S18: Fasteners/Folders/Hanging Folders		1	1 = Yes	Nurses and doctors
A14: Collection of bloods		S19: Gloves		1	1 = Yes	Nurses and doctors
A14: Collection of bloods		S29: Sharps Container		1	1 = Yes	Nurses
A15: ART initiation		S07: Clinical Forms		1	1 = Yes	Nurses and doctors
A15: ART initiation		S18: Fasteners/Folders/Hanging Folders		1	1 = Yes	Nurses and doctors
A15: ART initiation		S31: Standard Operating Protocol		1	0 = No
A16: ART maintenance		S02: Collection of Bloods/ART Maintenance supplies		1	1 = Yes	Nurses
A16: ART maintenance		S09: Urine dipstick		1	1 = Yes	Nurses
A16: ART maintenance		S18: Fasteners/Folders/Hanging Folders		1	1 = Yes	Nurses and doctors
A16: ART maintenance		S19: Gloves		1	1 = Yes	Nurses and doctors
A16: ART maintenance		S34: Tongue Depressor		1	1 = Yes	Nurses and doctors
A18: Distribution of TB and HIV drugs		S07: Clinical Forms		1	1 = Yes	Nurses and doctors
A18: Distribution of TB and HIV drugs		S18: Fasteners/Folders/Hanging Folders		1	1 = Yes	Nurses and doctors
A18: Distribution of TB and HIV drugs		S28: Register (HTC Register, Daily Register, TB Register)		1	1 = Yes	Nurses
A20: Sending specimens to lab		S21: Lab Forms		1	1 = Yes	Nurses and counsellors
A22: Admin		S04: A4 book		1	0 = No
A22: Admin		S07: Clinical Forms		1	1 = Yes	Nurses and doctors
A22: Admin		S18: Fasteners/Folders/Hanging Folders		1	1 = Yes	Nurses and doctors
A22: Admin		S28: Register (HTC Register, Daily Register, TB Register)		1	1 = Yes	Nurses
A22: Admin		S30: Sputum Book/TB Suspect Register		1	1 = Yes	Nurses and counsellors
A22: Admin		S31: Standard Operating Protocol		1	0 = No
A23: Short and clinical follow-up with HIV and TB patients		S04: A4 book		1	1 = Yes	Peer educators
A23: Short and clinical follow-up with HIV and TB patients		S18: Fasteners/Folders/Hanging Folders		1	1 = Yes	Nurses and doctors
A23: Short and clinical follow-up with HIV and TB patients		S28: Register (HTC Register, Daily Register, TB Register)		1	1 = Yes	Nurses
A26: Meetings related to HIV and TB care		S04: A4 book		1	0 = No
A26: Meetings related to HIV and TB care		S28: Register (HTC Register, Daily Register, TB Register)		1	1 = Yes	Other members
A13: Counselling and enrolment in TasP study		S07: Clinical Forms		1	1 = Yes	Study team/ nurses
A13: Counselling and enrolment in TasP study		S18: Fasteners/Folders/Hanging Folders		1	1 = Yes	Study team/ nurses
A13: Counselling and enrolment in TasP study		S32: Study Forms		3	1 = Yes	Study team
A22: Admin		S04: A4 book		1	0 = No
A22: Admin		S18: Fasteners/Folders/Hanging Folders		1	1 = Yes	Study team
A22: Admin		S32: Study Forms		6	1 = Yes	Study team
A22: Admin		S35: Other, specify	Pen	1	0 = No
A24: Data collection (CRFs and Survey for TasP)		S32: Study Forms		1	0 = No
A24: Data collection (CRFs and Survey for TasP)		S35: Other, specify	Pen	1	0 = No
A25: Management and upload of HIV and TB data		S18: Fasteners/Folders/Hanging Folders		1	1 = Yes	Study team
A25: Management and upload of HIV and TB data		S32: Study Forms		6	1 = Yes	Study team
A26: Meetings related to HIV and TB care		S04: A4 book		1	0 = No
A26: Meetings related to HIV and TB care		S35: Other, specify	Pen	1	0 = No
A04: Group counselling		S12: Condoms		1	1 = Yes	Counsellors
A04: Group counselling		S13: Pamphlets		3	1 = Yes	counsellors and nurses
A05: Pre-testing counselling		S07: Clinical Forms		1	0 = No
A05: Pre-testing counselling		S12: Condoms		1	1 = Yes	Counsellors
A05: Pre-testing counselling		S13: Pamphlets		3	1 = Yes	Counsellors
A05: Pre-testing counselling		S28: Register (HTC Register, Daily Register, TB Register)		1	1 = Yes	Counsellors
A07: Testing for HIV		S01: Testing for HIV/Hepatitis B supplies		1	1 = Yes	Counsellors
A08: Symptom screening for TB		S11: Screening tool (HTS)		1	1 = Yes	Counsellors
A08: Symptom screening for TB		S13: Pamphlets		1	1 = Yes	Counsellors
A08: Symptom screening for TB		S31: Standard Operating Protocol		1	1 = Yes	Counsellors
A09: Collection of sputum samples		S03: Collection of Sputum supplies		1	1 = Yes	Counsellors and nurses
A09: Collection of sputum samples		S19: Gloves		1	1 = Yes	Counsellors
A09: Collection of sputum samples		S21: Lab Forms		1	1 = Yes	Counsellors and nurses
A09: Collection of sputum samples		S30: Sputum Book/TB Suspect Register		1	1 = Yes	Counsellors
A22: Admin		S04: A4 book		1	1 = Yes	Counsellors
A22: Admin		S18: Fasteners/Folders/Hanging Folders		1	1 = Yes	Counsellors and nurses
A22: Admin		S28: Register (HTC Register, Daily Register, TB Register)		1	1 = Yes	Counsellors
A22: Admin		S30: Sputum Book/TB Suspect Register		1	1 = Yes	Counsellors
A22: Admin		S35: Other, specify	Pen	1	0 = No
A07: Testing for HIV		S19: Gloves		1	1 = Yes	Counsellors
A07: Testing for HIV		S16: Biohazard Bags		1	1 = Yes	Counsellors
A07: Testing for HIV		S17: Biohazard Box		1	1 = Yes	Counsellors
A07: Testing for HIV		S29: Sharps Container		1	1 = Yes	Counsellors
A07: Testing for HIV		S10: Xpert Cartridges, Buffer & Supplies		1	1 = Yes	Counsellors
A04: Group counselling		S04: A4 book		1	1 = Yes	Counsellors
A04: Group counselling		S12: Condoms		1	1 = Yes	Counsellors
A04: Group counselling		S13: Pamphlets		24	1 = Yes	Counsellors
A05: Pre-testing counselling		S07: Clinical Forms		1	0 = No
A05: Pre-testing counselling		S12: Condoms		1	1 = Yes	Counsellors
A05: Pre-testing counselling		S28: Register (HTC Register, Daily Register, TB Register)		1	1 = Yes	Counsellors
A07: Testing for HIV		S01: Testing for HIV/Hepatitis B supplies		1	1 = Yes	Counsellors
A07: Testing for HIV		S16: Biohazard Bags		1	1 = Yes	Counsellors
A07: Testing for HIV		S17: Biohazard Box		1	1 = Yes	Counsellors
A07: Testing for HIV		S19: Gloves		1	1 = Yes	Counsellors
A07: Testing for HIV		S29: Sharps Container		1	1 = Yes	Counsellors
A08: Symptom screening for TB		S11: Screening tool (HTS)		1	1 = Yes	Counsellors
A08: Symptom screening for TB		S13: Pamphlets		1	1 = Yes	Counsellors
A08: Symptom screening for TB		S31: Standard Operating Protocol		1	1 = Yes	Counsellors
A09: Collection of sputum samples		S03: Collection of Sputum supplies		1	1 = Yes	Counsellors and nurses
A09: Collection of sputum samples		S19: Gloves		1	1 = Yes	Counsellors
A09: Collection of sputum samples		S21: Lab Forms		1	1 = Yes	Counsellors and nurses
A09: Collection of sputum samples		S30: Sputum Book/TB Suspect Register		1	1 = Yes	Counsellors
A10: Counselling after result		S12: Condoms		1	1 = Yes	Counsellors
A10: Counselling after result		S31: Standard Operating Protocol		1	1 = Yes	Counsellors
A11: Adherence counselling		S12: Condoms		1	1 = Yes	Counsellors
A11: Adherence counselling		S13: Pamphlets		3	1 = Yes	Counsellors
A12: Educational messages to patients about HIV, treatment adherence		S12: Condoms		1	1 = Yes	Counsellors
A12: Educational messages to patients about HIV, treatment adherence		S13: Pamphlets		24	1 = Yes	Counsellors
A20: Sending specimens to lab		S21: Lab Forms		1	1 = Yes	Counsellors
A20: Sending specimens to lab		S30: Sputum Book/TB Suspect Register		1	1 = Yes	Counsellors
A22: Admin		S04: A4 book		1	1 = Yes	Counsellors
A22: Admin		S07: Clinical Forms		1	1 = Yes	Counsellors and nurses
A22: Admin		S18: Fasteners/Folders/Hanging Folders		1	1 = Yes	Counsellors and nurses
A22: Admin		S28: Register (HTC Register, Daily Register, TB Register)		1	1 = Yes	Counsellors
A22: Admin		S30: Sputum Book/TB Suspect Register		1	1 = Yes	Counsellors
A22: Admin		S11: Screening tool (HTS)		1	1 = Yes	Counsellors
A22: Admin		S35: Other, specify	Pen	1	0 = No
A07: Testing for HIV		S10: Xpert Cartridges, Buffer & Supplies		1	1 = Yes	Counsellors
A04: Group counselling		S04: A4 book		1	0 = No
A04: Group counselling		S12: Condoms		1	1 = Yes	Counsellors and nurses
A04: Group counselling		S13: Pamphlets		42	1 = Yes	Counsellors and nurses
A04: Group counselling		S28: Register (HTC Register, Daily Register, TB Register)		1	1 = Yes	DCS staff
A12: Educational messages to patients about HIV, treatment adherence		S04: A4 book		1	0 = No
A12: Educational messages to patients about HIV, treatment adherence		S12: Condoms		1	1 = Yes	Counsellors and nurses
A12: Educational messages to patients about HIV, treatment adherence		S13: Pamphlets		42	1 = Yes	Counsellors and nurses
A12: Educational messages to patients about HIV, treatment adherence		S28: Register (HTC Register, Daily Register, TB Register)		1	1 = Yes	DCS staff
A22: Admin		S04: A4 book		1	0 = No
A22: Admin		S20: Inkpad/Ink		1	1 = Yes	DCS staff
A22: Admin		S35: Other, specify	Pen	1	0 = No
A26: Meetings related to HIV and TB care		S04: A4 book		1	0 = No
A26: Meetings related to HIV and TB care		S35: Other, specify	Pen	1	0 = No
A27: Staff supervision related to HIV and TB care		S04: A4 book		1	0 = No
A28: Training related to HIV and TB care		S04: A4 book		1	0 = No
A28: Training related to HIV and TB care		S28: Register (HTC Register, Daily Register, TB Register)		1	1 = Yes	DCS staff
A28: Training related to HIV and TB care		S31: Standard Operating Protocol		1	0 = No
A22: Admin		S04: A4 book		1	1 = Yes	Officers
A22: Admin		S28: Register (HTC Register, Daily Register, TB Register)		1	1 = Yes	Officers
A22: Admin		S04: A4 book		1	1 = Yes	Other staff
A22: Admin		S05: Airtime		1	0 = No
A22: Admin		S20: Inkpad/Ink		1	1 = Yes	Other staff
A22: Admin		S28: Register (HTC Register, Daily Register, TB Register)		1	1 = Yes	Other staff
A22: Admin		S35: Other, specify	Pen	1	0 = No
A26: Meetings related to HIV and TB care		S04: A4 book		1	0 = No
A26: Meetings related to HIV and TB care		S28: Register (HTC Register, Daily Register, TB Register)		1	1 = Yes	Other staff
A26: Meetings related to HIV and TB care		S35: Other, specify	Pen	1	0 = No
A18: Distribution of TB and HIV drugs		S04: A4 book		1	1 = Yes	Other staff
A18: Distribution of TB and HIV drugs		S20: Inkpad/Ink		1	1 = Yes	Other staff
A22: Admin		S04: A4 book		1	1 = Yes	Other staff
A22: Admin		S20: Inkpad/Ink		1	1 = Yes	Other staff
A22: Admin		S35: Other, specify	Pen	1	0 = No
A26: Meetings related to HIV and TB care		S04: A4 book		1	0 = No
A26: Meetings related to HIV and TB care		S28: Register (HTC Register, Daily Register, TB Register)		1	1 = Yes	DCS staff
A26: Meetings related to HIV and TB care		S35: Other, specify	Pen	1	0 = No
A25: Management and upload of HIV and TB data		S04: A4 book		1	0 = No
A25: Management and upload of HIV and TB data		S07: Clinical Forms		1	1 = Yes	Nurses and doctors
A25: Management and upload of HIV and TB data		S18: Fasteners/Folders/Hanging Folders		1	1 = Yes	Nurses aand doctors
A25: Management and upload of HIV and TB data		S28: Register (HTC Register, Daily Register, TB Register)		1	1 = Yes	Nurses and counsellors
A25: Management and upload of HIV and TB data		S30: Sputum Book/TB Suspect Register		1	1 = Yes	Nurses and counsellors
A26: Meetings related to HIV and TB care		S04: A4 book		1	0 = No
A26: Meetings related to HIV and TB care		S28: Register (HTC Register, Daily Register, TB Register)		1	1 = Yes	DCS staff
A26: Meetings related to HIV and TB care		S35: Other, specify	Pen	1	0 = No
A27: Staff supervision related to HIV and TB care		S04: A4 book		1	0 = No
A27: Staff supervision related to HIV and TB care		S07: Clinical Forms		1	1 = Yes	Nurses and doctors
A27: Staff supervision related to HIV and TB care		S18: Fasteners/Folders/Hanging Folders		1	1 = Yes	Nurses and doctors
A27: Staff supervision related to HIV and TB care		S28: Register (HTC Register, Daily Register, TB Register)		1	1 = Yes	Nurses and counsellors
A27: Staff supervision related to HIV and TB care		S30: Sputum Book/TB Suspect Register		1	1 = Yes	Nurses and counsellors
A27: Staff supervision related to HIV and TB care		S31: Standard Operating Protocol		1	1 = Yes	Nurses and counsellors
A27: Staff supervision related to HIV and TB care		S11: Screening tool (HTS)		1	1 = Yes	Nurses and counsellors
A28: Training related to HIV and TB care		S04: A4 book		1	0 = No
A28: Training related to HIV and TB care		S07: Clinical Forms		1	1 = Yes	Nurses and doctors
A28: Training related to HIV and TB care		S13: Pamphlets		28	1 = Yes	DCS staff
A28: Training related to HIV and TB care		S11: Screening tool (HTS)		1	1 = Yes	Nurses and counsellors
A28: Training related to HIV and TB care		S18: Fasteners/Folders/Hanging Folders		1	1 = Yes	Nurses and counsellors
A28: Training related to HIV and TB care		S31: Standard Operating Protocol		1	1 = Yes	Nurses
A04: Group counselling		S04: A4 book		1	0 = No
A04: Group counselling		S12: Condoms		1	1 = Yes	Counsellors
A04: Group counselling		S13: Pamphlets		15	1 = Yes	Counsellors and nurses
A12: Educational messages to patients about HIV, treatment adherence		S04: A4 book		1	0 = No
A12: Educational messages to patients about HIV, treatment adherence		S12: Condoms		1	1 = Yes	Counsellors
A12: Educational messages to patients about HIV, treatment adherence		S13: Pamphlets		15	1 = Yes	Counsellors and nurses
A21: Cleaning clinic and cells of sick patients		S06: Cleaning supplies		1	1 = Yes	Other inmates
A22: Admin		S04: A4 book		1	0 = No
A22: Admin		S28: Register (HTC Register, Daily Register, TB Register)		2	1 = Yes	Counsellors
A23: Short and clinical follow-up with HIV and TB patients		S04: A4 book		1	1 = Yes	Counsellors and nurses
A23: Short and clinical follow-up with HIV and TB patients		S28: Register (HTC Register, Daily Register, TB Register)		1	1 = Yes	Counsellors and nurses
A23: Short and clinical follow-up with HIV and TB patients		S30: Sputum Book/TB Suspect Register		1	1 = Yes	Counsellors and nurses
A26: Meetings related to HIV and TB care		S04: A4 book		1	0 = No
A26: Meetings related to HIV and TB care		S28: Register (HTC Register, Daily Register, TB Register)		1	1 = Yes	Staff members
A26: Meetings related to HIV and TB care		S35: Other, specify	Pen	1	0 = No
A32: Other, specify	Classes	S04: A4 book		1	0 = No
A32: Other, specify	Classes	S12: Condoms		1	1 = Yes	Counsellors
A32: Other, specify	Classes	S13: Pamphlets		30	1 = Yes	Counsellors
A32: Other, specify	Classes	S35: Other, specify	Pen	1	0 = No
A22: Admin		S04: A4 book		1	1 = Yes	Officers
A22: Admin		S28: Register (HTC Register, Daily Register, TB Register)		1	1 = Yes	Officers
A32: Other, specify	Inmates request and complain	S04: A4 book		1	1 = Yes	Officers
A32: Other, specify	Inmates request and complains	S35: Other, specify	Pen	1	0 = No
A04: Group counselling		S04: A4 book		1	0 = No
A04: Group counselling		S12: Condoms		1	1 = Yes	Counsellors
A04: Group counselling		S13: Pamphlets		45	1 = Yes	Nurses and counsellors
A04: Group counselling		S28: Register (HTC Register, Daily Register, TB Register)		1	1 = Yes	Other staff
A12: Educational messages to patients about HIV, treatment adherence		S12: Condoms		1	1 = Yes	Counsellors
A12: Educational messages to patients about HIV, treatment adherence		S13: Pamphlets		45	1 = Yes	Counsellors and nurses
A21: Cleaning clinic and cells of sick patients		S06: Cleaning supplies		1	1 = Yes	Other inmates
A21: Cleaning clinic and cells of sick patients		S19: Gloves		1	1 = Yes	Counsellors
A22: Admin		S04: A4 book		1	0 = No
A22: Admin		S18: Fasteners/Folders/Hanging Folders		1	1 = Yes	Counsellors and nurses
A26: Meetings related to HIV and TB care		S04: A4 book		1	0 = No
A26: Meetings related to HIV and TB care		S28: Register (HTC Register, Daily Register, TB Register)		1	1 = Yes	Other peer educators
A04: Group counselling		S04: A4 book		1	0 = No
A04: Group counselling		S12: Condoms		1	1 = Yes	Counsellors
A04: Group counselling		S13: Pamphlets		15	1 = Yes	Counsellors and nurses
A12: Educational messages to patients about HIV, treatment adherence		S04: A4 book		1	0 = No
A12: Educational messages to patients about HIV, treatment adherence		S12: Condoms		1	1 = Yes	Counsellors
A12: Educational messages to patients about HIV, treatment adherence		S13: Pamphlets		15	1 = Yes	Nurses and counsellors
A22: Admin		S06: Cleaning supplies		1	1 = Yes	Other inmates
A22: Admin		S04: A4 book		1	0 = No
A22: Admin		S18: Fasteners/Folders/Hanging Folders		1	1 = Yes	Counsellors and nurses
A22: Admin		S28: Register (HTC Register, Daily Register, TB Register)		1	1 = Yes	Counsellors
A23: Short and clinical follow-up with HIV and TB patients		S04: A4 book		1	1 = Yes	counsellors and nurses
A23: Short and clinical follow-up with HIV and TB patients		S28: Register (HTC Register, Daily Register, TB Register)		1	1 = Yes	Counsellors and nurses
A26: Meetings related to HIV and TB care		S04: A4 book		1	0 = No
A26: Meetings related to HIV and TB care		S28: Register (HTC Register, Daily Register, TB Register)		1	1 = Yes	Peer educators
A26: Meetings related to HIV and TB care		S35: Other, specify	Pen	1	0 = No
A32: Other, specify	Classes	S04: A4 book		1	0 = No
A32: Other, specify	Classes	S12: Condoms		1	1 = Yes	Counsellors
A32: Other, specify	Classes	S13: Pamphlets		30	1 = Yes	Counsellors
A32: Other, specify	Classes	S28: Register (HTC Register, Daily Register, TB Register)		1	1 = Yes	Peer educators
A08: Symptom screening for TB		S11: Screening tool (HTS)		1	0 = No
A08: Symptom screening for TB		S28: Register (HTC Register, Daily Register, TB Register)		1	1 = Yes	Nurses
A08: Symptom screening for TB		S30: Sputum Book/TB Suspect Register		1	1 = Yes	Nurses
A08: Symptom screening for TB		S31: Standard Operating Protocol		1	0 = No
A14: Collection of bloods		S02: Collection of Bloods/ART Maintenance supplies		1	1 = Yes	Nurses
A14: Collection of bloods		S16: Biohazard Bags		1	1 = Yes	Nurses
A14: Collection of bloods		S17: Biohazard Box		1	1 = Yes	Nurses
A14: Collection of bloods		S18: Fasteners/Folders/Hanging Folders		1	1 = Yes	Nurses, doctors and study team
A14: Collection of bloods		S19: Gloves		1	1 = Yes	Nurses
A14: Collection of bloods		S21: Lab Forms		1	1 = Yes	Nurses
A14: Collection of bloods		S29: Sharps Container		1	1 = Yes	Nurses
A15: ART initiation		S07: Clinical Forms		1	1 = Yes	Nurses and doctors
A15: ART initiation		S31: Standard Operating Protocol		1	0 = No
A15: ART initiation		S32: Study Forms		3	1 = Yes	study team
A16: ART maintenance		S02: Collection of Bloods/ART Maintenance supplies		1	1 = Yes	Nurses
A16: ART maintenance		S09: Urine dipstick		1	1 = Yes	Nurses and doctors
A16: ART maintenance		S16: Biohazard Bags		1	1 = Yes	Nurses and doctors
A16: ART maintenance		S17: Biohazard Box		1	1 = Yes	Nurses and doctors
A16: ART maintenance		S18: Fasteners/Folders/Hanging Folders		1	1 = Yes	Nurses and doctors
A16: ART maintenance		S19: Gloves		1	1 = Yes	Nurses and doctors
A16: ART maintenance		S29: Sharps Container		1	1 = Yes	Nurses and doctors
A18: Distribution of TB and HIV drugs		S18: Fasteners/Folders/Hanging Folders		1	1 = Yes	Nurses and doctors
A18: Distribution of TB and HIV drugs		S28: Register (HTC Register, Daily Register, TB Register)		1	1 = Yes	Nurses
A20: Sending specimens to lab		S21: Lab Forms		1	1 = Yes	Nurses
A22: Admin		S04: A4 book		1	0 = No
A22: Admin		S07: Clinical Forms		1	1 = Yes	Nurses and doctors
A22: Admin		S18: Fasteners/Folders/Hanging Folders		1	1 = Yes	Nurses and doctors
A22: Admin		S28: Register (HTC Register, Daily Register, TB Register)		1	1 = Yes	Nurses
A22: Admin		S30: Sputum Book/TB Suspect Register		1	1 = Yes	Nurses
A22: Admin		S31: Standard Operating Protocol		1	0 = No
A22: Admin		S32: Study Forms		3	1 = Yes	Nurses and doctors
A23: Short and clinical follow-up with HIV and TB patients		S07: Clinical Forms		1	1 = Yes	Nurses and doctors
A23: Short and clinical follow-up with HIV and TB patients		S09: Urine dipstick		1	1 = Yes	Nurses and doctors
A23: Short and clinical follow-up with HIV and TB patients		S16: Biohazard Bags		1	1 = Yes	Nurses and doctors
A23: Short and clinical follow-up with HIV and TB patients		S17: Biohazard Box		1	1 = Yes	Nurses and doctors
A23: Short and clinical follow-up with HIV and TB patients		S18: Fasteners/Folders/Hanging Folders		1	1 = Yes	Nurses and doctors
A23: Short and clinical follow-up with HIV and TB patients		S19: Gloves		1	1 = Yes	Nurses and doctors
A23: Short and clinical follow-up with HIV and TB patients		S29: Sharps Container		1	1 = Yes	Nurses and doctors
A23: Short and clinical follow-up with HIV and TB patients		S34: Tongue Depressor		1	1 = Yes	Nurses and doctors
A22: Admin		S18: Fasteners/Folders/Hanging Folders		1	1 = Yes	Study team
A22: Admin		S20: Inkpad/Ink		1	1 = Yes	Data team
A22: Admin		S31: Standard Operating Protocol		1	0 = No
A22: Admin		S32: Study Forms		10	1 = Yes	Study team
A25: Management and upload of HIV and TB data		S18: Fasteners/Folders/Hanging Folders		1	1 = Yes	Study team
A25: Management and upload of HIV and TB data		S20: Inkpad/Ink		1	1 = Yes	Data team
A25: Management and upload of HIV and TB data		S31: Standard Operating Protocol		1	0 = No
A25: Management and upload of HIV and TB data		S32: Study Forms		10	1 = Yes	Study team
A26: Meetings related to HIV and TB care		S04: A4 book		1	0 = No
A26: Meetings related to HIV and TB care		S31: Standard Operating Protocol		1	0 = No
A26: Meetings related to HIV and TB care		S32: Study Forms		10	1 = Yes	Study team
A28: Training related to HIV and TB care		S04: A4 book		1	0 = No
A28: Training related to HIV and TB care		S18: Fasteners/Folders/Hanging Folders		1	1 = Yes	Study team
A28: Training related to HIV and TB care		S28: Register (HTC Register, Daily Register, TB Register)		1	1 = Yes	Study team
A28: Training related to HIV and TB care		S31: Standard Operating Protocol		1	0 = No
A28: Training related to HIV and TB care		S32: Study Forms		10	1 = Yes	Study team
A22: Admin		S04: A4 book		1	0 = No
A22: Admin		S20: Inkpad/Ink		1	1 = Yes	Data team
A22: Admin		S18: Fasteners/Folders/Hanging Folders		1	1 = Yes	Study team
A22: Admin		S31: Standard Operating Protocol		1	0 = No
A22: Admin		S32: Study Forms		10	1 = Yes	Study team
A22: Admin		S35: Other, specify	Pen	1	0 = No
A25: Management and upload of HIV and TB data		S04: A4 book		1	0 = No
A25: Management and upload of HIV and TB data		S18: Fasteners/Folders/Hanging Folders		1	1 = Yes	Study team
A25: Management and upload of HIV and TB data		S31: Standard Operating Protocol		1	0 = No
A25: Management and upload of HIV and TB data		S32: Study Forms		10	1 = Yes	Study team
A25: Management and upload of HIV and TB data		S35: Other, specify	Pen	1	0 = No
A26: Meetings related to HIV and TB care		S04: A4 book		1	0 = No
A26: Meetings related to HIV and TB care		S31: Standard Operating Protocol		1	0 = No
A26: Meetings related to HIV and TB care		S32: Study Forms		10	1 = Yes	Study team
A27: Staff supervision related to HIV and TB care		S05: Airtime		1	0 = No
A27: Staff supervision related to HIV and TB care		S31: Standard Operating Protocol		1	0 = No
A27: Staff supervision related to HIV and TB care		S32: Study Forms		10	1 = Yes	Study team
A28: Training related to HIV and TB care		S04: A4 book		1	0 = No
A28: Training related to HIV and TB care		S18: Fasteners/Folders/Hanging Folders		1	1 = Yes	Study team
A28: Training related to HIV and TB care		S31: Standard Operating Protocol		1	0 = No
A28: Training related to HIV and TB care		S32: Study Forms		10	1 = Yes	Study team
A28: Training related to HIV and TB care		S35: Other, specify	Pen	1	0 = No
A14: Collection of bloods		S02: Collection of Bloods/ART Maintenance supplies		1	1 = Yes	Nurses
A14: Collection of bloods		S07: Clinical Forms		1	1 = Yes	Nurses
A14: Collection of bloods		S16: Biohazard Bags		1	1 = Yes	Nurses
A14: Collection of bloods		S17: Biohazard Box		1	1 = Yes	Nurses
A14: Collection of bloods		S18: Fasteners/Folders/Hanging Folders		1	1 = Yes	Nurses
A14: Collection of bloods		S19: Gloves		1	1 = Yes	Nurses
A14: Collection of bloods		S29: Sharps Container		1	1 = Yes	Nurses
A15: ART initiation		S07: Clinical Forms		1	1 = Yes	Nurses
A15: ART initiation		S18: Fasteners/Folders/Hanging Folders		1	1 = Yes	Nurses
A15: ART initiation		S31: Standard Operating Protocol		1	0 = No
A16: ART maintenance		S02: Collection of Bloods/ART Maintenance supplies		1	1 = Yes	Nurses
A16: ART maintenance		S07: Clinical Forms		1	1 = Yes	Nurses
A16: ART maintenance		S09: Urine dipstick		1	1 = Yes	Nurses
A16: ART maintenance		S16: Biohazard Bags		1	1 = Yes	Nurses
A16: ART maintenance		S17: Biohazard Box		1	1 = Yes	Nurses
A16: ART maintenance		S18: Fasteners/Folders/Hanging Folders		1	1 = Yes	Nurses
A16: ART maintenance		S19: Gloves		1	1 = Yes	Nurses
A16: ART maintenance		S29: Sharps Container		1	1 = Yes	Nurses
A22: Admin		S04: A4 book		1	0 = No
A22: Admin		S07: Clinical Forms		1	1 = Yes	Nurses
A22: Admin		S18: Fasteners/Folders/Hanging Folders		1	1 = Yes	Nurses
A22: Admin		S28: Register (HTC Register, Daily Register, TB Register)		1	1 = Yes	Nurses
A22: Admin		S30: Sputum Book/TB Suspect Register		1	1 = Yes	Nurses
A22: Admin		S35: Other, specify	Pen	1	0 = No
A26: Meetings related to HIV and TB care		S04: A4 book		1	0 = No
A26: Meetings related to HIV and TB care		S28: Register (HTC Register, Daily Register, TB Register)		1	1 = Yes	DCS staff
A26: Meetings related to HIV and TB care		S35: Other, specify	Pen	1	0 = No
A27: Staff supervision related to HIV and TB care		S05: Airtime		1	0 = No
A28: Training related to HIV and TB care		S04: A4 book		1	0 = No
A28: Training related to HIV and TB care		S31: Standard Operating Protocol		1	1 = Yes	DCS staff
A08: Symptom screening for TB		S07: Clinical Forms		1	1 = Yes	Nurses and doctors
A08: Symptom screening for TB		S11: Screening tool (HTS)		1	0 = No
A08: Symptom screening for TB		S13: Pamphlets		1	1 = Yes	Nurses and counsellors
A08: Symptom screening for TB		S18: Fasteners/Folders/Hanging Folders		1	1 = Yes	Nurses and doctors
A08: Symptom screening for TB		S28: Register (HTC Register, Daily Register, TB Register)		1	1 = Yes	Nurses
A08: Symptom screening for TB		S30: Sputum Book/TB Suspect Register		1	1 = Yes	Nurses
A09: Collection of sputum samples		S03: Collection of Sputum supplies		1	1 = Yes	Nurses
A09: Collection of sputum samples		S07: Clinical Forms		1	1 = Yes	Nurses and doctors
A09: Collection of sputum samples		S18: Fasteners/Folders/Hanging Folders		1	1 = Yes	Nurses and doctors
A09: Collection of sputum samples		S19: Gloves		1	1 = Yes	Nurses and doctors
A09: Collection of sputum samples		S21: Lab Forms		1	1 = Yes	Nurses and doctors
A09: Collection of sputum samples		S30: Sputum Book/TB Suspect Register		1	1 = Yes	Nurses
A11: Adherence counselling		S12: Condoms		1	1 = Yes	Nurses
A11: Adherence counselling		S13: Pamphlets		3	1 = Yes	Nurses and counsellors
A14: Collection of bloods		S02: Collection of Bloods/ART Maintenance supplies		1	1 = Yes	Nurses and doctors
A14: Collection of bloods		S07: Clinical Forms		1	1 = Yes	Nurses and doctors
A14: Collection of bloods		S16: Biohazard Bags		1	1 = Yes	Nurses and doctors
A14: Collection of bloods		S17: Biohazard Box		1	1 = Yes	Nurses and doctors
A14: Collection of bloods		S18: Fasteners/Folders/Hanging Folders		1	1 = Yes	Nurses and doctors
A14: Collection of bloods		S19: Gloves		1	1 = Yes	Nurses and doctors
A14: Collection of bloods		S29: Sharps Container		1	1 = Yes	Nurses and doctors
A15: ART initiation		S07: Clinical Forms		1	1 = Yes	Nurses and doctors
A15: ART initiation		S18: Fasteners/Folders/Hanging Folders		1	1 = Yes	Nurses and doctors
A15: ART initiation		S31: Standard Operating Protocol		1	0 = No
A16: ART maintenance		S02: Collection of Bloods/ART Maintenance supplies		1	1 = Yes	N urses and doctors
A16: ART maintenance		S07: Clinical Forms		1	1 = Yes	Nurses and doctors
A16: ART maintenance		S09: Urine dipstick		1	1 = Yes	Nurses ans doctors
A16: ART maintenance		S16: Biohazard Bags		1	1 = Yes	Nurses and doctors
A16: ART maintenance		S17: Biohazard Box		1	1 = Yes	Nurses and doctors
A16: ART maintenance		S18: Fasteners/Folders/Hanging Folders		1	1 = Yes	Nurses and doctors
A16: ART maintenance		S19: Gloves		1	1 = Yes	Nurses and doctors
A16: ART maintenance		S29: Sharps Container		1	1 = Yes	Nurses and doctors
A18: Distribution of TB and HIV drugs		S07: Clinical Forms		1	1 = Yes	Nurses and doctors
A18: Distribution of TB and HIV drugs		S18: Fasteners/Folders/Hanging Folders		1	1 = Yes	Nurses and doctors
A22: Admin		S04: A4 book		1	0 = No
A22: Admin		S07: Clinical Forms		1	1 = Yes	Nurses and doctors
A22: Admin		S18: Fasteners/Folders/Hanging Folders		1	1 = Yes	Nurses and doctors
A22: Admin		S28: Register (HTC Register, Daily Register, TB Register)		1	1 = Yes	Nurses
A22: Admin		S30: Sputum Book/TB Suspect Register		1	1 = Yes	Nurses
A26: Meetings related to HIV and TB care		S04: A4 book		1	0 = No
A26: Meetings related to HIV and TB care		S28: Register (HTC Register, Daily Register, TB Register)		1	1 = Yes	Nurses
A26: Meetings related to HIV and TB care		S35: Other, specify	Pen	1	0 = No
A08: Symptom screening for TB		S11: Screening tool (HTS)		1	0 = No
A08: Symptom screening for TB		S13: Pamphlets		1	1 = Yes	Nurses and counsellors
A08: Symptom screening for TB		S30: Sputum Book/TB Suspect Register		1	1 = Yes	Nurses
A08: Symptom screening for TB		S31: Standard Operating Protocol		1	0 = No
A09: Collection of sputum samples		S03: Collection of Sputum supplies		1	1 = Yes	Nurses
A09: Collection of sputum samples		S07: Clinical Forms		1	1 = Yes	Nurses and doctors
A09: Collection of sputum samples		S18: Fasteners/Folders/Hanging Folders		1	1 = Yes	Nurses and doctors
A09: Collection of sputum samples		S30: Sputum Book/TB Suspect Register		1	1 = Yes	Nurses
A11: Adherence counselling		S12: Condoms		1	1 = Yes	Nurses
A11: Adherence counselling		S13: Pamphlets		3	1 = Yes	Nurses and counsellors
A13: Counselling and enrolment in TasP study		S07: Clinical Forms		1	1 = Yes	Study team
A13: Counselling and enrolment in TasP study		S18: Fasteners/Folders/Hanging Folders		1	1 = Yes	Nurses and doctors
A13: Counselling and enrolment in TasP study		S28: Register (HTC Register, Daily Register, TB Register)		1	1 = Yes	Nurses
A14: Collection of bloods		S02: Collection of Bloods/ART Maintenance supplies		1	1 = Yes	Nurses and doctors
A14: Collection of bloods		S07: Clinical Forms		1	1 = Yes	Nurses and doctors
A14: Collection of bloods		S16: Biohazard Bags		1	1 = Yes	Nurses
A14: Collection of bloods		S17: Biohazard Box		1	1 = Yes	Nurses and doctors
A14: Collection of bloods		S17: Biohazard Box		1	1 = Yes	Nurses and doctors
A14: Collection of bloods		S19: Gloves		1	1 = Yes	Nurses and doctors
A15: ART initiation		S07: Clinical Forms		1	1 = Yes	Nurses and doctors
A15: ART initiation		S18: Fasteners/Folders/Hanging Folders		1	1 = Yes	Nurses and doctors
A15: ART initiation		S31: Standard Operating Protocol		1	0 = No
A16: ART maintenance		S02: Collection of Bloods/ART Maintenance supplies		1	1 = Yes	Nurses and doctors
A16: ART maintenance		S07: Clinical Forms		1	1 = Yes	Nurses and doctors
A16: ART maintenance		S09: Urine dipstick		1	1 = Yes	Nurses and doctors
A16: ART maintenance		S16: Biohazard Bags		1	1 = Yes	Nurses and doctors
A16: ART maintenance		S17: Biohazard Box		1	1 = Yes	Nurses and counsellors
A16: ART maintenance		S18: Fasteners/Folders/Hanging Folders		1	1 = Yes	Nurses and doctors
A16: ART maintenance		S19: Gloves		1	1 = Yes	Nurses and doctors
A16: ART maintenance		S29: Sharps Container		1	1 = Yes	Nurses and doctors
A16: ART maintenance		S34: Tongue Depressor		1	1 = Yes	Nurses and doctors
A20: Sending specimens to lab		S21: Lab Forms		1	1 = Yes	Nurses
A20: Sending specimens to lab		S30: Sputum Book/TB Suspect Register		1	1 = Yes	Nurses
A22: Admin		S04: A4 book		1	0 = No
A22: Admin		S18: Fasteners/Folders/Hanging Folders		1	1 = Yes	Nurses and doctors
A22: Admin		S28: Register (HTC Register, Daily Register, TB Register)		1	1 = Yes	Nurses and counsellors
A22: Admin		S30: Sputum Book/TB Suspect Register		1	1 = Yes	Nurses and counsellors
A22: Admin		S31: Standard Operating Protocol		1	0 = No
A26: Meetings related to HIV and TB care		S04: A4 book		1	0 = No
A26: Meetings related to HIV and TB care		S28: Register (HTC Register, Daily Register, TB Register)		1	1 = Yes	DCS staff
A26: Meetings related to HIV and TB care		S35: Other, specify	Pen	1	0 = No
A28: Training related to HIV and TB care		S04: A4 book		1	0 = No
A28: Training related to HIV and TB care		S31: Standard Operating Protocol		1	0 = No
A29: Pre-departure counselling and referral planning		S07: Clinical Forms		1	1 = Yes	Other DCS staff ( correctional heads)
A29: Pre-departure counselling and referral planning		S18: Fasteners/Folders/Hanging Folders		1	1 = Yes	Nurses and doctors
A08: Symptom screening for TB		S11: Screening tool (HTS)		1	0 = No
A08: Symptom screening for TB		S13: Pamphlets		1	1 = Yes	Nurses and counsellors
A08: Symptom screening for TB		S28: Register (HTC Register, Daily Register, TB Register)		1	1 = Yes	Nurses
A08: Symptom screening for TB		S31: Standard Operating Protocol		1	0 = No
A11: Adherence counselling		S12: Condoms		1	1 = Yes	Nurses and counsellors
A11: Adherence counselling		S13: Pamphlets		3	1 = Yes	Nurses and counsellors
A14: Collection of bloods		S02: Collection of Bloods/ART Maintenance supplies		1	1 = Yes	Nurses and doctors
A14: Collection of bloods		S07: Clinical Forms		1	1 = Yes	Nurses and doctors
A14: Collection of bloods		S16: Biohazard Bags		1	1 = Yes	Nurses and doctors
A14: Collection of bloods		S18: Fasteners/Folders/Hanging Folders		1	1 = Yes	Nurses and doctors
A14: Collection of bloods		S19: Gloves		1	1 = Yes	Nurses and doctors
A14: Collection of bloods		S29: Sharps Container		1	1 = Yes	Nurses and counsellors
A15: ART initiation		S07: Clinical Forms		1	1 = Yes	Nurses and doctors
A15: ART initiation		S18: Fasteners/Folders/Hanging Folders		1	1 = Yes	Nurses and doctors
A15: ART initiation		S31: Standard Operating Protocol		1	0 = No
A16: ART maintenance		S02: Collection of Bloods/ART Maintenance supplies		1	1 = Yes	Nurses and doctors
A16: ART maintenance		S09: Urine dipstick		1	1 = Yes	Nurses and doctors
A16: ART maintenance		S16: Biohazard Bags		1	1 = Yes	Nurses and doctors
A16: ART maintenance		S17: Biohazard Box		1	1 = Yes	Nurses and doctors
A16: ART maintenance		S18: Fasteners/Folders/Hanging Folders		1	1 = Yes	Nurses and doctors
A16: ART maintenance		S19: Gloves		1	1 = Yes	Nurses and doctors
A16: ART maintenance		S29: Sharps Container		1	1 = Yes	Nurses and doctors
A16: ART maintenance		S34: Tongue Depressor		1	1 = Yes	Nurses and doctors
A20: Sending specimens to lab		S21: Lab Forms		1	1 = Yes	Nurses and doctors
A20: Sending specimens to lab		S30: Sputum Book/TB Suspect Register		1	1 = Yes	Nurses
A22: Admin		S04: A4 book		1	0 = No
A22: Admin		S07: Clinical Forms		1	1 = Yes	Nurses and doctors
A22: Admin		S18: Fasteners/Folders/Hanging Folders		1	1 = Yes	Nurses and doctors
A22: Admin		S28: Register (HTC Register, Daily Register, TB Register)		1	1 = Yes	Nurses
A22: Admin		S30: Sputum Book/TB Suspect Register		1	1 = Yes	Nurses
A22: Admin		S31: Standard Operating Protocol		1	0 = No
A22: Admin		S35: Other, specify	Pen	1	0 = No
A26: Meetings related to HIV and TB care		S04: A4 book		1	0 = No
A26: Meetings related to HIV and TB care		S28: Register (HTC Register, Daily Register, TB Register)		1	1 = Yes	DCS staff
A26: Meetings related to HIV and TB care		S35: Other, specify	Pen	1	0 = No
A29: Pre-departure counselling and referral planning		S07: Clinical Forms		1	1 = Yes	Nurses and doctors
A29: Pre-departure counselling and referral planning		S18: Fasteners/Folders/Hanging Folders		1	1 = Yes	Nurses and doctors
A29: Pre-departure counselling and referral planning		S20: Inkpad/Ink		1	1 = Yes	Nurses and doctors
A08: Symptom screening for TB		S07: Clinical Forms		1	1 = Yes	Nurses and doctors
A08: Symptom screening for TB		S11: Screening tool (HTS)		1	0 = No
A08: Symptom screening for TB		S28: Register (HTC Register, Daily Register, TB Register)		1	1 = Yes	Nurses
A08: Symptom screening for TB		S30: Sputum Book/TB Suspect Register		1	1 = Yes	Nurses
A11: Adherence counselling		S12: Condoms		1	1 = Yes	Nurses and counsellors
A11: Adherence counselling		S13: Pamphlets		3	1 = Yes	Nurses and counsellors
A14: Collection of bloods		S02: Collection of Bloods/ART Maintenance supplies		1	1 = Yes	Nurses and doctors
A14: Collection of bloods		S07: Clinical Forms		1	1 = Yes	Nurses and doctors
A14: Collection of bloods		S16: Biohazard Bags		1	1 = Yes	Nurses and doctors
A14: Collection of bloods		S17: Biohazard Box		1	1 = Yes	Nurses and doctors
A14: Collection of bloods		S18: Fasteners/Folders/Hanging Folders		1	1 = Yes	Nurses and doctors
A14: Collection of bloods		S19: Gloves		1	1 = Yes	Nurses and doctors
A14: Collection of bloods		S29: Sharps Container		1	1 = Yes	Nurses and doctors
A15: ART initiation		S07: Clinical Forms		1	1 = Yes	Nurses and doctors
A15: ART initiation		S18: Fasteners/Folders/Hanging Folders		1	1 = Yes	Nurses and doctors
A15: ART initiation		S31: Standard Operating Protocol		1	0 = No
A16: ART maintenance		S02: Collection of Bloods/ART Maintenance supplies		1	1 = Yes	Nurses and doctors
A16: ART maintenance		S07: Clinical Forms		1	1 = Yes	Nurses and doctors
A16: ART maintenance		S09: Urine dipstick		1	1 = Yes	Nurses and doctors
A16: ART maintenance		S16: Biohazard Bags		1	1 = Yes	Nurses and doctors
A16: ART maintenance		S17: Biohazard Box		1	1 = Yes	Nurses and doctors
A16: ART maintenance		S18: Fasteners/Folders/Hanging Folders		1	1 = Yes	Nurses and doctors
A16: ART maintenance		S19: Gloves		1	1 = Yes	Nurses and doctors
A16: ART maintenance		S34: Tongue Depressor		1	1 = Yes	Nurses and doctors
A22: Admin		S04: A4 book		1	1 = Yes	Nurses
A22: Admin		S07: Clinical Forms		1	1 = Yes	Nurses and doctors
A22: Admin		S18: Fasteners/Folders/Hanging Folders		1	1 = Yes	Nurses and doctors
A22: Admin		S28: Register (HTC Register, Daily Register, TB Register)		1	1 = Yes	Nurses
A22: Admin		S30: Sputum Book/TB Suspect Register		1	1 = Yes	Nurses
A22: Admin		S31: Standard Operating Protocol		1	0 = No
A22: Admin		S35: Other, specify	Pen	1	0 = No
A26: Meetings related to HIV and TB care		S04: A4 book		1	0 = No
A26: Meetings related to HIV and TB care		S28: Register (HTC Register, Daily Register, TB Register)		1	1 = Yes	DCS staff
A26: Meetings related to HIV and TB care		S35: Other, specify	Pen	1	0 = No
A28: Training related to HIV and TB care		S04: A4 book		1	0 = No
A28: Training related to HIV and TB care		S28: Register (HTC Register, Daily Register, TB Register)		1	1 = Yes	DCS staff
A28: Training related to HIV and TB care		S35: Other, specify	Pen	1	0 = No
A26: Meetings related to HIV and TB care		S04: A4 book		1	0 = No
A26: Meetings related to HIV and TB care		S35: Other, specify	Pen	1	0 = No
A28: Training related to HIV and TB care		S04: A4 book		1	0 = No
A28: Training related to HIV and TB care		S28: Register (HTC Register, Daily Register, TB Register)		1	1 = Yes	Study team
A32: Other, specify	Staff managment	S04: A4 book		1	0 = No
A32: Other, specify	Staff managment	S05: Airtime		1	0 = No
A32: Other, specify	Staff managment	S31: Standard Operating Protocol		7	1 = Yes	Study team
A32: Other, specify	Study managment	S32: Study Forms		10	1 = Yes	Study team
A08: Symptom screening for TB		S07: Clinical Forms		1	1 = Yes	Nurses and doctors
A08: Symptom screening for TB		S11: Screening tool (HTS)		1	0 = No
A08: Symptom screening for TB		S18: Fasteners/Folders/Hanging Folders		1	1 = Yes	Nurses and doctors
A08: Symptom screening for TB		S30: Sputum Book/TB Suspect Register		1	1 = Yes	Nurses
A08: Symptom screening for TB		S31: Standard Operating Protocol		1	0 = No
A09: Collection of sputum samples		S03: Collection of Sputum supplies		1	1 = Yes	Nurses and doctors
A09: Collection of sputum samples		S07: Clinical Forms		1	1 = Yes	Nurses and doctors
A09: Collection of sputum samples		S18: Fasteners/Folders/Hanging Folders		1	1 = Yes	Nurses and doctors
A09: Collection of sputum samples		S19: Gloves		1	1 = Yes	Nurses and doctors
A09: Collection of sputum samples		S30: Sputum Book/TB Suspect Register		1	1 = Yes	Nurses
A14: Collection of bloods		S02: Collection of Bloods/ART Maintenance supplies		1	1 = Yes	Nurses and doctors
A14: Collection of bloods		S07: Clinical Forms		1	1 = Yes	Nurses and doctors
A14: Collection of bloods		S16: Biohazard Bags		1	1 = Yes	Nurses and doctors
A14: Collection of bloods		S17: Biohazard Box		1	1 = Yes	Nurses and doctors
A14: Collection of bloods		S18: Fasteners/Folders/Hanging Folders		1	1 = Yes	Nurses and doctors
A14: Collection of bloods		S19: Gloves		1	1 = Yes	Nurses and doctors
A14: Collection of bloods		S29: Sharps Container		1	1 = Yes	Nurses and doctors
A15: ART initiation		S07: Clinical Forms		1	1 = Yes	Nurses and doctors
A15: ART initiation		S18: Fasteners/Folders/Hanging Folders		1	1 = Yes	Nurses and doctors
A15: ART initiation		S31: Standard Operating Protocol		1	0 = No
A16: ART maintenance		S02: Collection of Bloods/ART Maintenance supplies		1	1 = Yes	Nurses and doctors
A16: ART maintenance		S07: Clinical Forms		1	1 = Yes	Nurses and doctors
A16: ART maintenance		S09: Urine dipstick		1	1 = Yes	Nurses and doctors
A16: ART maintenance		S16: Biohazard Bags		1	1 = Yes	Nurses and doctors
A16: ART maintenance		S17: Biohazard Box		1	1 = Yes	Nurses and doctors
A16: ART maintenance		S18: Fasteners/Folders/Hanging Folders		1	1 = Yes	Nurses and doctors
A16: ART maintenance		S19: Gloves		1	1 = Yes	Nurses and doctors
A16: ART maintenance		S29: Sharps Container		1	1 = Yes	Nurses and doctors
A16: ART maintenance		S31: Standard Operating Protocol		1	0 = No
A22: Admin		S04: A4 book		1	0 = No
A22: Admin		S07: Clinical Forms		1	1 = Yes	Nurses and doctors
A22: Admin		S18: Fasteners/Folders/Hanging Folders		1	1 = Yes	Nurses and doctors
A22: Admin		S28: Register (HTC Register, Daily Register, TB Register)		1	1 = Yes	Nurses
A22: Admin		S30: Sputum Book/TB Suspect Register		1	1 = Yes	Nurses
A22: Admin		S31: Standard Operating Protocol		1	0 = No
A23: Short and clinical follow-up with HIV and TB patients		S02: Collection of Bloods/ART Maintenance supplies		1	1 = Yes	Nurses and doctors
A23: Short and clinical follow-up with HIV and TB patients		S07: Clinical Forms		1	1 = Yes	Nurses and doctors
A23: Short and clinical follow-up with HIV and TB patients		S16: Biohazard Bags		1	1 = Yes	Nurses and doctors
A23: Short and clinical follow-up with HIV and TB patients		S17: Biohazard Box		1	1 = Yes	Nurses and doctors
A23: Short and clinical follow-up with HIV and TB patients		S18: Fasteners/Folders/Hanging Folders		1	1 = Yes	Nurses and doctors
A23: Short and clinical follow-up with HIV and TB patients		S19: Gloves		1	1 = Yes	Nurses and counsellors
A23: Short and clinical follow-up with HIV and TB patients		S29: Sharps Container		1	1 = Yes	Nurses and counselors
A23: Short and clinical follow-up with HIV and TB patients		S31: Standard Operating Protocol		1	0 = No
A26: Meetings related to HIV and TB care		S04: A4 book		1	0 = No
A26: Meetings related to HIV and TB care		S28: Register (HTC Register, Daily Register, TB Register)		1	1 = Yes	Nurses
A26: Meetings related to HIV and TB care		S35: Other, specify	Pen	1	0 = No
A29: Pre-departure counselling and referral planning		S07: Clinical Forms		1	1 = Yes	Nurses
A29: Pre-departure counselling and referral planning		S18: Fasteners/Folders/Hanging Folders		1	1 = Yes	Nurses and doctors
A29: Pre-departure counselling and referral planning		S20: Inkpad/Ink		1	1 = Yes	Nurses and doctors
A08: Symptom screening for TB		S07: Clinical Forms		1	1 = Yes	Nurses and doctors
A08: Symptom screening for TB		S11: Screening tool (HTS)		1	0 = No
A08: Symptom screening for TB		S13: Pamphlets		1	1 = Yes	Nurses and counsellors
A08: Symptom screening for TB		S18: Fasteners/Folders/Hanging Folders		1	1 = Yes	Nurses and doctors
A08: Symptom screening for TB		S30: Sputum Book/TB Suspect Register		1	1 = Yes	Nurses
A08: Symptom screening for TB		S31: Standard Operating Protocol		1	0 = No
A14: Collection of bloods		S02: Collection of Bloods/ART Maintenance supplies		1	1 = Yes	Nurses and doctors
A14: Collection of bloods		S07: Clinical Forms		1	1 = Yes	Nurses and doctors
A14: Collection of bloods		S16: Biohazard Bags		1	1 = Yes	Nurses
A14: Collection of bloods		S17: Biohazard Box		1	1 = Yes	Nurses and doctors
A14: Collection of bloods		S18: Fasteners/Folders/Hanging Folders		1	1 = Yes	Nurses and doctors
A22: Admin		S19: Gloves		1	1 = Yes	Nurses and doctors
A14: Collection of bloods		S29: Sharps Container		1	1 = Yes	Nurses and doctors
A15: ART initiation		S07: Clinical Forms		1	1 = Yes	Nurses and doctors
A15: ART initiation		S18: Fasteners/Folders/Hanging Folders		1	1 = Yes	Nurses and doctors
A15: ART initiation		S31: Standard Operating Protocol		1	0 = No
A16: ART maintenance		S02: Collection of Bloods/ART Maintenance supplies		1	1 = Yes	Nurses and doctors
A16: ART maintenance		S07: Clinical Forms		1	1 = Yes	Nurses and doctors
A16: ART maintenance		S09: Urine dipstick		1	1 = Yes	Nurses and doctors
A16: ART maintenance		S18: Fasteners/Folders/Hanging Folders		1	1 = Yes	Nurses and doctors
A22: Admin		S28: Register (HTC Register, Daily Register, TB Register)		1	1 = Yes	Nurses
A22: Admin		S30: Sputum Book/TB Suspect Register		1	1 = Yes	Nurses
A22: Admin		S31: Standard Operating Protocol		1	0 = No
A23: Short and clinical follow-up with HIV and TB patients		S02: Collection of Bloods/ART Maintenance supplies		1	1 = Yes	Nurses and doctors
A23: Short and clinical follow-up with HIV and TB patients		S07: Clinical Forms		1	1 = Yes	Nurses and doctors
A23: Short and clinical follow-up with HIV and TB patients		S09: Urine dipstick		1	1 = Yes	Nurses and doctors
A23: Short and clinical follow-up with HIV and TB patients		S16: Biohazard Bags		1	1 = Yes	Nurses and doctors
A23: Short and clinical follow-up with HIV and TB patients		S17: Biohazard Box		1	1 = Yes	Nurses and doctors
A23: Short and clinical follow-up with HIV and TB patients		S18: Fasteners/Folders/Hanging Folders		1	1 = Yes	Nurses and doctors
A23: Short and clinical follow-up with HIV and TB patients		S19: Gloves		1	1 = Yes	Nurses and doctors
A23: Short and clinical follow-up with HIV and TB patients		S29: Sharps Container		1	1 = Yes	Nurses and doctors
A23: Short and clinical follow-up with HIV and TB patients		S31: Standard Operating Protocol		1	0 = No
A26: Meetings related to HIV and TB care		S04: A4 book		1	0 = No
A26: Meetings related to HIV and TB care		S28: Register (HTC Register, Daily Register, TB Register)		1	1 = Yes	DCS staff
A26: Meetings related to HIV and TB care		S35: Other, specify	Pen	1	0 = No
A27: Staff supervision related to HIV and TB care		S07: Clinical Forms		1	1 = Yes	Nurses and doctors
A27: Staff supervision related to HIV and TB care		S11: Screening tool (HTS)		1	0 = No
A27: Staff supervision related to HIV and TB care		S18: Fasteners/Folders/Hanging Folders		1	1 = Yes	Nurses and doctors
A27: Staff supervision related to HIV and TB care		S31: Standard Operating Protocol		1	0 = No
A29: Pre-departure counselling and referral planning		S07: Clinical Forms		1	1 = Yes	Nurses and doctors
A29: Pre-departure counselling and referral planning		S18: Fasteners/Folders/Hanging Folders		1	1 = Yes	Nurses and doctors
A29: Pre-departure counselling and referral planning		S20: Inkpad/Ink		1	1 = Yes	Nurses and doctors
A12: Educational messages to patients about HIV, treatment adherence		S12: Condoms		1	1 = Yes	Nurses and counsellors
A11: Adherence counselling		S13: Pamphlets		1	1 = Yes	Nurses and counsellors
A14: Collection of bloods		S02: Collection of Bloods/ART Maintenance supplies		1	1 = Yes	Nurses and doctors
A14: Collection of bloods		S07: Clinical Forms		1	1 = Yes	Nurses and doctors
A14: Collection of bloods		S16: Biohazard Bags		1	1 = Yes	Nurses and doctors
A14: Collection of bloods		S17: Biohazard Box		1	1 = Yes	Nurses and doctors
A14: Collection of bloods		S18: Fasteners/Folders/Hanging Folders		1	1 = Yes	Nurses and doctors
A14: Collection of bloods		S19: Gloves		1	1 = Yes	Nurses and doctors
A14: Collection of bloods		S29: Sharps Container		1	1 = Yes	Nurses and doctors
A16: ART maintenance		S02: Collection of Bloods/ART Maintenance supplies		1	1 = Yes	Nurses and doctors
A16: ART maintenance		S07: Clinical Forms		1	1 = Yes	Nurses and doctors
A16: ART maintenance		S09: Urine dipstick		1	1 = Yes	Nurses and doctors
A16: ART maintenance		S18: Fasteners/Folders/Hanging Folders		1	1 = Yes	Nurses and doctors
A16: ART maintenance		S19: Gloves		1	1 = Yes	Nurses and doctors
A16: ART maintenance		S29: Sharps Container		1	1 = Yes	Nurses and doctors
A16: ART maintenance		S34: Tongue Depressor		1	1 = Yes	Nurses and doctors
A18: Distribution of TB and HIV drugs		S07: Clinical Forms		1	1 = Yes	Nurses and doctors
A18: Distribution of TB and HIV drugs		S18: Fasteners/Folders/Hanging Folders		1	1 = Yes	Nurses and doctors
A20: Sending specimens to lab		S21: Lab Forms		1	1 = Yes	Nurses and doctors
A20: Sending specimens to lab		S30: Sputum Book/TB Suspect Register		1	1 = Yes	Nurses
A22: Admin		S04: A4 book		1	0 = No
A22: Admin		S07: Clinical Forms		1	1 = Yes	Nurses and doctors
A22: Admin		S11: Screening tool (HTS)		1	0 = No
A22: Admin		S18: Fasteners/Folders/Hanging Folders		1	1 = Yes	Nurses and doctors
A23: Short and clinical follow-up with HIV and TB patients		S28: Register (HTC Register, Daily Register, TB Register)		1	1 = Yes	Nurses
A22: Admin		S30: Sputum Book/TB Suspect Register		1	1 = Yes	Nurses
A22: Admin		S31: Standard Operating Protocol		1	0 = No
A23: Short and clinical follow-up with HIV and TB patients		S02: Collection of Bloods/ART Maintenance supplies		1	1 = Yes	Nurses and doctors
A23: Short and clinical follow-up with HIV and TB patients		S07: Clinical Forms		1	1 = Yes	Nurses and doctors
A23: Short and clinical follow-up with HIV and TB patients		S09: Urine dipstick		1	1 = Yes	Nurses and doctors
A23: Short and clinical follow-up with HIV and TB patients		S16: Biohazard Bags		1	1 = Yes	Nurses and doctors
A23: Short and clinical follow-up with HIV and TB patients		S17: Biohazard Box		1	1 = Yes	Nurses and doctors
A25: Management and upload of HIV and TB data		S18: Fasteners/Folders/Hanging Folders		1	1 = Yes	Nurses and doctors
A23: Short and clinical follow-up with HIV and TB patients		S19: Gloves		1	1 = Yes	Nurses and doctors
A23: Short and clinical follow-up with HIV and TB patients		S29: Sharps Container		1	1 = Yes	Nurses and doctors
A23: Short and clinical follow-up with HIV and TB patients		S31: Standard Operating Protocol		1	0 = No
A23: Short and clinical follow-up with HIV and TB patients		S34: Tongue Depressor		1	1 = Yes	Nurses and doctors
A26: Meetings related to HIV and TB care		S04: A4 book		1	0 = No
A26: Meetings related to HIV and TB care		S28: Register (HTC Register, Daily Register, TB Register)		1	1 = Yes	DCS staff
A26: Meetings related to HIV and TB care		S31: Standard Operating Protocol		1	0 = No
A22: Admin		S04: A4 book		1	0 = No
A22: Admin		S07: Clinical Forms		1	1 = Yes	Nurses
A22: Admin		S18: Fasteners/Folders/Hanging Folders		1	1 = Yes	Nurses
A22: Admin		S20: Inkpad/Ink		1	1 = Yes	Nurses
A23: Short and clinical follow-up with HIV and TB patients		S07: Clinical Forms		1	1 = Yes	Nurses
A23: Short and clinical follow-up with HIV and TB patients		S18: Fasteners/Folders/Hanging Folders		1	1 = Yes	Nurses
A26: Meetings related to HIV and TB care		S04: A4 book		1	0 = No
A26: Meetings related to HIV and TB care		S28: Register (HTC Register, Daily Register, TB Register)		1	1 = Yes	DCS staff
A26: Meetings related to HIV and TB care		S35: Other, specify	Pen	1	0 = No
A27: Staff supervision related to HIV and TB care		S07: Clinical Forms		1	1 = Yes	Nurses
A27: Staff supervision related to HIV and TB care		S18: Fasteners/Folders/Hanging Folders		1	1 = Yes	Nurses
A28: Training related to HIV and TB care		S04: A4 book		1	0 = No
A28: Training related to HIV and TB care		S28: Register (HTC Register, Daily Register, TB Register)		1	1 = Yes	DCS staff
A28: Training related to HIV and TB care		S31: Standard Operating Protocol		1	0 = No
A14: Collection of bloods		S02: Collection of Bloods/ART Maintenance supplies		1	1 = Yes	Nurses and doctors
A14: Collection of bloods		S07: Clinical Forms		1	1 = Yes	Nurses and doctors
A14: Collection of bloods		S16: Biohazard Bags		1	1 = Yes	Nurses and doctors
A14: Collection of bloods		S17: Biohazard Box		1	1 = Yes	Nurses and doctors
A14: Collection of bloods		S18: Fasteners/Folders/Hanging Folders		1	1 = Yes	Nurses and doctors
A14: Collection of bloods		S19: Gloves		1	1 = Yes	Nurses and doctors
A14: Collection of bloods		S29: Sharps Container		1	1 = Yes	Nurses and doctors
A15: ART initiation		S07: Clinical Forms		1	1 = Yes	Nurses and doctors
A15: ART initiation		S18: Fasteners/Folders/Hanging Folders		1	1 = Yes	Nurses and doctors
A15: ART initiation		S28: Register (HTC Register, Daily Register, TB Register)		1	1 = Yes	Nurses
A15: ART initiation		S31: Standard Operating Protocol		1	0 = No
A16: ART maintenance		S02: Collection of Bloods/ART Maintenance supplies		1	1 = Yes	Nurses and doctors
A16: ART maintenance		S07: Clinical Forms		1	1 = Yes	Nurses and doctors
A16: ART maintenance		S16: Biohazard Bags		1	1 = Yes	Nurses and doctors
A16: ART maintenance		S17: Biohazard Box		1	1 = Yes	Nurses and doctors
A16: ART maintenance		S18: Fasteners/Folders/Hanging Folders		1	1 = Yes	Nurses and doctors
A16: ART maintenance		S29: Sharps Container		1	1 = Yes	Nurses and doctor
A16: ART maintenance		S31: Standard Operating Protocol		1	0 = No
A22: Admin		S04: A4 book		1	0 = No
A22: Admin		S07: Clinical Forms		1	1 = Yes	Nurses and doctors
A22: Admin		S18: Fasteners/Folders/Hanging Folders		1	1 = Yes	Nurses and doctors
A22: Admin		S28: Register (HTC Register, Daily Register, TB Register)		1	1 = Yes	Nurses
A22: Admin		S30: Sputum Book/TB Suspect Register		1	1 = Yes	Nurses
A22: Admin		S31: Standard Operating Protocol		1	0 = No
A23: Short and clinical follow-up with HIV and TB patients		S02: Collection of Bloods/ART Maintenance supplies		1	1 = Yes	Nurses
A23: Short and clinical follow-up with HIV and TB patients		S07: Clinical Forms		1	1 = Yes	Nurses and doctors
A23: Short and clinical follow-up with HIV and TB patients		S16: Biohazard Bags		1	1 = Yes	Nurses and doctors
A23: Short and clinical follow-up with HIV and TB patients		S18: Fasteners/Folders/Hanging Folders		1	1 = Yes	Nurses and doctors
A23: Short and clinical follow-up with HIV and TB patients		S19: Gloves		1	1 = Yes	Nurses
A23: Short and clinical follow-up with HIV and TB patients		S29: Sharps Container		1	1 = Yes	Nurses and doctors
A23: Short and clinical follow-up with HIV and TB patients		S31: Standard Operating Protocol		1	0 = No
A26: Meetings related to HIV and TB care		S04: A4 book		1	0 = No
A26: Meetings related to HIV and TB care		S28: Register (HTC Register, Daily Register, TB Register)		1	1 = Yes	Nurses
A26: Meetings related to HIV and TB care		S35: Other, specify	Pen	1	0 = No
A29: Pre-departure counselling and referral planning		S07: Clinical Forms		1	1 = Yes	Nurses and doctors
A29: Pre-departure counselling and referral planning		S18: Fasteners/Folders/Hanging Folders		1	1 = Yes	Nurses and doctors
A29: Pre-departure counselling and referral planning		S20: Inkpad/Ink		1	1 = Yes	Nurses and doctors
A22: Admin		S04: A4 book		1	0 = No
A22: Admin		S11: Screening tool (HTS)		1	0 = No
A22: Admin		S18: Fasteners/Folders/Hanging Folders		1	1 = Yes	Study team
A22: Admin		S28: Register (HTC Register, Daily Register, TB Register)		1	1 = Yes	Study team
A22: Admin		S32: Study Forms		10	1 = Yes	Study team
A26: Meetings related to HIV and TB care		S04: A4 book		1	0 = No
A26: Meetings related to HIV and TB care		S05: Airtime		1	0 = No
A26: Meetings related to HIV and TB care		S28: Register (HTC Register, Daily Register, TB Register)		1	1 = Yes	Study team
A28: Training related to HIV and TB care		S04: A4 book		1	0 = No
A28: Training related to HIV and TB care		S28: Register (HTC Register, Daily Register, TB Register)		1	1 = Yes	Study team
A28: Training related to HIV and TB care		S31: Standard Operating Protocol		1	0 = No
A28: Training related to HIV and TB care		S32: Study Forms		10	1 = Yes	Study team

## Sheet: Medical tests_data
Repeat Instrument	Repeat Instance	Test	Month done	Complete?
SECTION 3: Medical Tests Table	1			Complete
SECTION 3: Medical Tests Table	1			Complete
SECTION 3: Medical Tests Table	1	Viral Loads	Month 4	Complete
SECTION 3: Medical Tests Table	2	Creatinine	Month 6	Complete
SECTION 3: Medical Tests Table	1			Complete
SECTION 3: Medical Tests Table	1			Complete
SECTION 3: Medical Tests Table	1			Complete
SECTION 3: Medical Tests Table	1	CD4	Month 1	Complete
SECTION 3: Medical Tests Table	2	ALT	Month 1	Complete
SECTION 3: Medical Tests Table	3	Creatinine	Month 1	Complete
SECTION 3: Medical Tests Table	4	Viral Load	Month 4	Complete
SECTION 3: Medical Tests Table	5	TB Screening	Month 1	Complete
SECTION 3: Medical Tests Table	6	STI screening	Month 1	Complete
SECTION 3: Medical Tests Table	1	Bsseline bloods- creatinine, CD 4, RPR	Month 1	Complete
SECTION 3: Medical Tests Table	2	Genene Expert	Month 1	Complete
SECTION 3: Medical Tests Table	3	Viral Load	Month 4 and 12	Complete
SECTION 3: Medical Tests Table	4	CD 4	Baseline and 12 Months	Complete
SECTION 3: Medical Tests Table	1	Gene Expert	Month 1	Complete
SECTION 3: Medical Tests Table	2	Culture	Month 1	Complete
SECTION 3: Medical Tests Table	3	CD 4	Month 1	Complete
SECTION 3: Medical Tests Table	4	Creatinine	Month 1, 4, 6, 12	Complete
SECTION 3: Medical Tests Table	5	Baseline Bloods	Month 1	Complete
SECTION 3: Medical Tests Table	6	Viral Load	Month 1, 6	Complete
SECTION 3: Medical Tests Table	1	Baseline: CD4, RPR, Creatinine	Month 0	Complete
SECTION 3: Medical Tests Table	2	Creatinine	Month 1	Complete
SECTION 3: Medical Tests Table	3	Creatinine + Viral Load	Month 4	Complete
SECTION 3: Medical Tests Table	4	Creatinine, Viral Load + CD4	1 year	Complete
SECTION 3: Medical Tests Table	5	Creatinine + Viral Load	Annually	Complete
SECTION 3: Medical Tests Table	1			Complete
SECTION 3: Medical Tests Table	1			Complete
SECTION 3: Medical Tests Table	1			Complete
SECTION 3: Medical Tests Table	1	Creatinine	Baseline, Month 1 and 4	Complete
SECTION 3: Medical Tests Table	2	RPR	Baseline, Month 1	Complete
SECTION 3: Medical Tests Table	3	CD 4 count	Baseline, Month 1 and 2	Complete
SECTION 3: Medical Tests Table	4	Viral Load	Month 4 and 12	Complete
SECTION 3: Medical Tests Table	1			Complete
SECTION 3: Medical Tests Table	1			Complete
SECTION 3: Medical Tests Table	1			Complete
SECTION 3: Medical Tests Table	1			Complete
SECTION 3: Medical Tests Table	1			Complete
SECTION 3: Medical Tests Table	1			Complete
SECTION 3: Medical Tests Table	1			Complete
SECTION 3: Medical Tests Table	1	Viral Load	4 Months	Complete
SECTION 3: Medical Tests Table	2	Creatinine	6 months	Complete
SECTION 3: Medical Tests Table	1	CD4	Month 0	Complete
SECTION 3: Medical Tests Table	2	TB culture	Month 0	Complete
SECTION 3: Medical Tests Table	3	Gene Expert	Month 0	Complete
SECTION 3: Medical Tests Table	4	ALT	Month 0	Complete
SECTION 3: Medical Tests Table	5	Creatinine	Month	Complete
SECTION 3: Medical Tests Table	6	Full blood count	Month 0	Complete
SECTION 3: Medical Tests Table	7	Viral Load	Month 4	Complete
SECTION 3: Medical Tests Table	1	Viral Load	Month 4	Complete
SECTION 3: Medical Tests Table	2	Creatinine	Month 1	Complete
SECTION 3: Medical Tests Table	3	CD 4	Month 1	Complete
SECTION 3: Medical Tests Table	4	Sputum test	Month 1	Complete
SECTION 3: Medical Tests Table	5			Complete
SECTION 3: Medical Tests Table	1			Complete
SECTION 3: Medical Tests Table	1			Complete
SECTION 3: Medical Tests Table	1			Complete
SECTION 3: Medical Tests Table	1	CD4	12 Month	Complete
SECTION 3: Medical Tests Table	2	Creatinine	Baseline, 1 Month, 4 Month, 6 Month, 12 Month	Complete
SECTION 3: Medical Tests Table	3	Viral Load	4 Months, 6 Months, 12 Months	Complete
SECTION 3: Medical Tests Table	1			Complete
SECTION 3: Medical Tests Table	1			Complete
SECTION 3: Medical Tests Table	2			Complete
SECTION 3: Medical Tests Table	1	Elisa	Month 0	Complete
SECTION 3: Medical Tests Table	2	Creatinine	Month 0	Complete
SECTION 3: Medical Tests Table	3	RPR	Month 0	Complete
SECTION 3: Medical Tests Table	4	FBC	Month 0	Complete
SECTION 3: Medical Tests Table	5	CD 4	Month 0	Complete
SECTION 3: Medical Tests Table	6	Creatinine	Month 0	Complete
SECTION 3: Medical Tests Table	7	Viral Load	Month 4	Complete

## Sheet: Price lists
	EQUIPMENT										SUPPLIES and DRUGS				MEDICAL TESTS
	Code	Item description	Unit Price (ZAR)	Useful Life	PV Annuity Factor (10.5%)	EAC	Cost per minute			Code	Description	Unit Price (ZAR) per client			Description	Unit Price (ZAR)
		Biohazard Box	800	5	3.6959	216.456	0.0200422			S04	A4 book	0.08214			CD4	62.89
	E02	Cell phone (Pre-paid)	699	2	1.71252	408.17	0.0377936			S15	Admission Book	0.116			HIV RNA Viral Load	321.09
	E03	Chairs	59	5	3.6959	15.9636	0.00147811			S05	Airtime	1			Creatinine	28.71
	E12	Cooler Box	486	5	3.6959	131.497	0.0121757			S27	Alcohol swabs/webcol	4			RPR	153
	E13	Counselling Flipchart	1499	5	3.6959	1063.18	0.098443			S22	Antiretroviral Therapy	256.17			ALT	75
	E04	Desk	999	5	3.6959	270.3	0.0250277			S23	Anti-Tuberculosis Therapy	0	52.82		Hb	21
	E05	Filing cabinets	2099	10	5.88923	356.413	0.0330012			S16	Biohazard Bags	0.0414			Gene Xpert	1053
	E06	Fridge	2299	10	5.88923	390.374	0.0361457			S17	Biohazard Box	0.0414
	E07	Laptop / desktop computer	6564	5	3.6959	1776.02	0.164446			S06	Cleaning supplies	0.197983
	E14	Perforator	129	5	3.6959	34.9035	0.00323181			S07	Clinical Forms	0.5
	E01	Physical Exam Equipment				2511.89	0.232583			S02	Collection of Bloods/ART Maintenance	46.3003
		Blood Pressure Machine	1400	5	3.6959	378.798	0.0350739				Blood Collection Tube	21.875
		Exam Table	1749.95	10	5.88923	297.144	0.0275133				Vacutainer Needle	6.78
		Otoscope	1690	5	3.6959	457.263	0.0423392				Vacutainer Needle Holder	4.64
		Stethoscope	209.95	5	3.6959	56.8062	0.00525983				Cotton Wool	0.422
		Thermometer	119	5	3.6959	32.1978	0.00298128				Alcohol Swabs	4
		Torch	114.93	2	1.71252	67.1116	0.00621404				Band-Aids	8.08333
		Weighing Scale	7200	10	5.88923	1222.57	0.113201				Lab Forms	0.5
	E08	Portable CD reader	Zambia only								Tourniquet	0
	E15	Stapler/Staples	99.6	5	3.6959	26.9488	0.00249526			S03	Collection of Sputum Samples	29.8
	E16	Storage Boxes	324	10	5.88923	55.0157	0.00509404				Sputum Bottle	18.1
	E11	Table	999	5	3.6959	270.3	0.0250277				Specimen Bags	11.7
		Tourniquet	73.97	5	3.6959	11.8774	0.00109976			S12	Condoms	3.6625
	E09	Water basin/Sink	Zambia only				0			S24	Cotrimoxazole	0
	E10	Xpert Machine	260214	10	5.88923	44184.7	4.09118			S26	Cotton Roll	0.422
										S18	Fasteners/Folders/Hanging Folders	1.02
										S25	Fluconazole	12.2333
										S19	Gloves	1.485
										S20	Inkpad/Ink	Zambia only
										S21	Lab Forms	0.5
										S08	Methylated Spirit	0.28
										S13	Pamphlets	0.5
										S14	Proficiency testing panel	0
										S28	Register (HTC Register, Daily Register, TB Register)	0.116
										S11	Screening tool (HTS)	0.5
										S29	Sharps Container	0.8274
										S30	Sputum Book/TB Suspect Register	0.116
										S31	Standard Operating Protocol	Exclude Research only
										S32	Study Forms	Exclude Research only
										S33	Tea Supplies (Water Heater, Cups, Tea, Sugar, Milk)	Exclude minor cost
										S01	Testing for HIV/Hepatitis B	191.553
											Oraquick Advance Rapid HIV 1/2 Antibody	179.95
											Alere Determine HBV Test Kit	179.95
											Abon HIV Tri-line Rapid Tests	179.95
											Alcohol Swabs	4
											Cotton Wool	0.422
											Gloves	1.485
											Hand Sanitizer	0.398
											Linen Saver	4.9
											Medical Handwash	0.398
											Results Slips/Envelopes	0
										S34	Tongue Depressor	1.2853
										S09	Urine dipstick	1.65
										S10	Xpert Cartridges, Buffer & Supplies	0
										http://www.tac.org.za/community/node/2021
