# Supplementary material for: Costs of implementing universal test and treat in three correctional facilities in South Africa and Zambia
Source: PLoS One. 2022 Aug 25;17(8):e0272595. doi: 10.1371/journal.pone.0272595 (PMC9409581; doi:10.1371/journal.pone.0272595)
Supplement: S1 File — (ZIP) [file pone.0272595.s004.zip › S6_Dataset_Lusaka.csv.xlsx]

## Sheet: Time activity_data
Day of the week	Activity code	Other activity	Total time spent completing activity	Total time spent in hours	Time (8:00 - 9:00)	Time (9:00 - 10:00)	Time (10:00 - 11:00)	Time (11:00 - 12:00)	Time (12:00 - 13:00)	Time (13:00 - 14:00)	Time (14:00 - 15:00)	Time (15:00 - 16:00)	Time (16:00 - 17:00)	Time (17:00 - 18:00)	Time (18:00 - 19:00)	Time (19:00 - 20:00)
Monday	A20: Sending specimens to lab		10	0.166667	10
Monday	A31: Tea break		30	0.5	30
Monday	A32: Other, specify		30	0.5	30
Monday	A01: Gathering inmates to be tested		15	0.25		15
Monday	A12: Educational messages to patients about HIV, treatment adherence		60	1		30	30
Monday	A05: Pre-testing counselling		30	0.5			30
Monday	A07: Testing for HIV		25	0.416667				25
Monday	A10: Counselling after result		90	1.5				30	60
Monday	A22: Admin		20	0.333333						20
Monday	A25: Management and upload of HIV and TB data		20	0.333333						20
Tuesday	A20: Sending specimens to lab		10	0.166667	10
Tuesday	A32: Other, specify	preparing client or inmate list	20	0.333333	20
Tuesday	A31: Tea break		30	0.5	30
Tuesday	A01: Gathering inmates to be tested		15	0.25		15
Tuesday	A12: Educational messages to patients about HIV, treatment adherence		60	1		30	30
Tuesday	A05: Pre-testing counselling		30	0.5			30
Tuesday	A07: Testing for HIV		25	0.416667				25
Tuesday	A10: Counselling after result		90	1.5				30	60
Tuesday	A22: Admin		20	0.333333						20
Tuesday	A25: Management and upload of HIV and TB data		20	0.333333						20
Wednesday	A20: Sending specimens to lab		10	0.166667	10
Wednesday	A32: Other, specify		20	0.333333	20
Wednesday	A31: Tea break		30	0.5	30
Wednesday	A01: Gathering inmates to be tested		15	0.25		15
Wednesday	A12: Educational messages to patients about HIV, treatment adherence		60	1		30	30
Wednesday	A05: Pre-testing counselling		30	0.5			30
Wednesday	A07: Testing for HIV		25	0.416667				25
Wednesday	A10: Counselling after result		90	1.5				30	60
Wednesday	A22: Admin		20	0.333333						20
Thursday	A20: Sending specimens to lab		10	0.166667	10
Thursday	A32: Other, specify		20	0.333333	20
Thursday	A01: Gathering inmates to be tested		30	0.5	30
Thursday	A01: Gathering inmates to be tested		15	0.25		15
Thursday	A12: Educational messages to patients about HIV, treatment adherence		60	1		30	30
Thursday	A05: Pre-testing counselling		30	0.5			30
Thursday	A10: Counselling after result		90	1.5				30	60
Thursday	A22: Admin		20	0.333333						20
Thursday	A07: Testing for HIV		25	0.416667				25
Friday	A20: Sending specimens to lab		10	0.166667	10
Friday	A32: Other, specify		10	0.166667	10
Friday	A31: Tea break		30	0.5	30
Friday	A01: Gathering inmates to be tested		15	0.25		15
Friday	A12: Educational messages to patients about HIV, treatment adherence		60	1		30	30
Friday	A05: Pre-testing counselling		30	0.5			30
Friday	A07: Testing for HIV		25	0.416667				25
Friday	A10: Counselling after result		90	1.5				30	60
Friday	A22: Admin		20	0.333333						20
Monday	A32: Other, specify	PREPARE LIST FOR NEW ADMISSION AND DO CELL FOLLOW UPS	30	0.5	30
Monday	A05: Pre-testing counselling		90	1.5	30	30		30
Monday	A12: Educational messages to patients about HIV, treatment adherence		30	0.5		30
Monday	A04: Group counselling		30	0.5			30
Monday	A07: Testing for HIV		30	0.5			30
Monday	A06: Screening for HIV		15	0.25					15
Monday	A10: Counselling after result		30	0.5					30
Monday	A17: Liaison with correctional staff and inmates		30	0.5							30
Tuesday	A32: Other, specify	PREPARING NEW ADMISSION LIST AND DO CELL FOLLOW UPS	30	0.5	30
Tuesday	A05: Pre-testing counselling		90	1.5	30	30		30
Tuesday	A12: Educational messages to patients about HIV, treatment adherence		30	0.5		30
Tuesday	A07: Testing for HIV		30	0.5				30
Tuesday	A06: Screening for HIV		15	0.25					15
Tuesday	A10: Counselling after result		30	0.5					30
Tuesday	A17: Liaison with correctional staff and inmates		30	0.5							30
Wednesday	A32: Other, specify	PREPARE LIST NEW ADMISSION AND DO CELL FOLLOW UPS	30	0.5	30
Wednesday	A05: Pre-testing counselling		90	1.5	30	30		30
Wednesday	A12: Educational messages to patients about HIV, treatment adherence		30	0.5		30
Wednesday	A04: Group counselling		30	0.5			30
Wednesday	A05: Pre-testing counselling		30	0.5				30
Wednesday	A06: Screening for HIV		15	0.25					15
Wednesday	A10: Counselling after result		30	0.5						30
Wednesday	A17: Liaison with correctional staff and inmates		30	0.5							30
Thursday	A32: Other, specify	PREPARE LIST NEW ADMISSION AND DO CELL FOLLOW UPS	30	0.5	30
Thursday	A05: Pre-testing counselling		90	1.5	30	30		30
Thursday	A12: Educational messages to patients about HIV, treatment adherence		30	0.5		30
Thursday	A04: Group counselling		30	0.5			30
Thursday	A07: Testing for HIV		30	0.5				30
Thursday	A10: Counselling after result		30	0.5					30
Thursday	A17: Liaison with correctional staff and inmates		30	0.5							30
Friday	A32: Other, specify	PREPARE LIST NEW ADMISSION AND DO CELL FOLLOW UPS	30	0.5	30
Friday	A05: Pre-testing counselling		90	1.5	30	30		30
Friday	A12: Educational messages to patients about HIV, treatment adherence		30	0.5		30
Friday	A04: Group counselling		30	0.5			30
Friday	A07: Testing for HIV		30	0.5				30
Friday	A06: Screening for HIV		15	0.25					15
Friday	A10: Counselling after result		30	0.5					30
Friday	A17: Liaison with correctional staff and inmates		30	0.5							30
Monday	A02: Finding patients for clinic visits, group test		30	0.5	30
Monday	A32: Other, specify	ENSURING FOOD SUPPLY TO SICK INMATES ( SPPECIAL DIET)	10	0.166667	10
Monday	A29: Pre-departure counselling and referral planning		180	3		60	60	60
Monday	A17: Liaison with correctional staff and inmates		30	0.5					30
Monday	A30: Lunch break		60	1						60
Tuesday	A02: Finding patients for clinic visits, group test		30	0.5	30
Tuesday	A32: Other, specify	ENSURING SUPPLY TO SICK INMATES ( SPECIAL DIET)	10	0.166667	10
Tuesday	A29: Pre-departure counselling and referral planning		180	3		60	60	60
Tuesday	A17: Liaison with correctional staff and inmates		90	1.5					30		60
Tuesday	A30: Lunch break		60	1						60
Wednesday	A02: Finding patients for clinic visits, group test		30	0.5	30
Wednesday	A32: Other, specify	ENSURING FOOD SUPPLY TO SICK INMATES ( SPECIAL DIET)	10	0.166667	10
Wednesday	A29: Pre-departure counselling and referral planning		180	3		60	60	60
Wednesday	A17: Liaison with correctional staff and inmates		30	0.5					30
Wednesday	A30: Lunch break		60	1						60
Thursday	A02: Finding patients for clinic visits, group test		30	0.5	30
Thursday	A32: Other, specify	ENSURING FOOD SUPPLY TO SICK INMATES ( SPECIAL DIET)	10	0.166667	10
Thursday	A29: Pre-departure counselling and referral planning		180	3		60	60	60
Thursday	A17: Liaison with correctional staff and inmates		30	0.5					30
Thursday	A30: Lunch break		60	1						60
Friday	A02: Finding patients for clinic visits, group test		30	0.5	30
Friday	A32: Other, specify	ENSURING FOOD SUPPLY TO SICK INMATES ( SPECIAL DIET)	10	0.166667	10
Friday	A29: Pre-departure counselling and referral planning		180	3		60	60	60
Friday	A17: Liaison with correctional staff and inmates		30	0.5					30
Friday	A30: Lunch break		60	1						60
Saturday	A23: Short and clinical follow-up with HIV and TB patients		30	0.5	30
Sunday	A23: Short and clinical follow-up with HIV and TB patients		30	0.5	30
Monday	A01: Gathering inmates to be tested		30	0.5	30
Monday	A03: Escorting inmates to clinic visits		20	0.333333	20
Monday	A12: Educational messages to patients about HIV, treatment adherence		30	0.5		30
Monday	A17: Liaison with correctional staff and inmates		30	0.5			30
Monday	A17: Liaison with correctional staff and inmates		30	0.5		30
Monday	A26: Meetings related to HIV and TB care		30	0.5			30
Tuesday	A01: Gathering inmates to be tested		30	0.5	30
Tuesday	A03: Escorting inmates to clinic visits		20	0.333333	20
Tuesday	A12: Educational messages to patients about HIV, treatment adherence		30	0.5			30
Tuesday	A17: Liaison with correctional staff and inmates		30	0.5		30
Tuesday	A26: Meetings related to HIV and TB care		30	0.5			30
Wednesday	A01: Gathering inmates to be tested		30	0.5	30
Wednesday	A03: Escorting inmates to clinic visits		20	0.333333	20
Wednesday	A12: Educational messages to patients about HIV, treatment adherence		30	0.5			30
Wednesday	A17: Liaison with correctional staff and inmates		30	0.5		30
Wednesday	A26: Meetings related to HIV and TB care		30	0.5			30
Thursday	A01: Gathering inmates to be tested		30	0.5	30
Thursday	A03: Escorting inmates to clinic visits		20	0.333333	20
Thursday	A12: Educational messages to patients about HIV, treatment adherence		30	0.5			30
Thursday	A17: Liaison with correctional staff and inmates		30	0.5		30
Thursday	A26: Meetings related to HIV and TB care		30	0.5			30
Friday	A01: Gathering inmates to be tested		30	0.5	30
Friday	A03: Escorting inmates to clinic visits		20	0.333333	20
Friday	A12: Educational messages to patients about HIV, treatment adherence		30	0.5			30
Friday	A17: Liaison with correctional staff and inmates		30	0.5		30
Monday	A11: Adherence counselling		180	3	60	60	60
Monday	A05: Pre-testing counselling		10	0.166667	10
Monday	A07: Testing for HIV		5	0.0833333	5
Monday	A10: Counselling after result		5	0.0833333		5
Monday	A10: Counselling after result		5	0.0833333		5
Monday	A12: Educational messages to patients about HIV, treatment adherence		30	0.5	30
Tuesday	A32: Other, specify	ENROLLING NEW PATIENTS IN CARE	60	1	60
Tuesday	A11: Adherence counselling		60	1		60
Tuesday	A05: Pre-testing counselling		10	0.166667	10
Sunday	A12: Educational messages to patients about HIV, treatment adherence		30	0.5	30
Tuesday	A22: Admin		5	0.0833333		5
Wednesday	A11: Adherence counselling		180	3	60	60	60
Wednesday	A11: Adherence counselling		10	0.166667	10
Wednesday	A05: Pre-testing counselling		5	0.0833333	5
Wednesday	A10: Counselling after result		5	0.0833333		5
Wednesday	A12: Educational messages to patients about HIV, treatment adherence		30	0.5	30
Wednesday	A22: Admin		5	0.0833333				5
Wednesday	A22: Admin		5	0.0833333			5
Thursday	A32: Other, specify	ENROLLING NEW PATIENTS IN CARE	60	1	60
Thursday	A11: Adherence counselling		60	1		60
Thursday	A05: Pre-testing counselling		10	0.166667	10
Thursday	A10: Counselling after result		5	0.0833333		5
Thursday	A12: Educational messages to patients about HIV, treatment adherence		30	0.5	30
Thursday	A22: Admin		5	0.0833333		5
Friday	A11: Adherence counselling		180	3	60	60	60
Friday	A05: Pre-testing counselling		10	0.166667	10
Friday	A07: Testing for HIV		5	0.0833333	5
Friday	A10: Counselling after result		5	0.0833333		5
Friday	A12: Educational messages to patients about HIV, treatment adherence		30	0.5	30
Friday	A22: Admin		5	0.0833333				5
Monday	A24: Data collection (CRFs and Survey for TasP)		270	4.5	60	60	30	60	60
Monday	A25: Management and upload of HIV and TB data		210	3.5						60	60	60	30
Monday	A30: Lunch break		60	1						60
Monday	A31: Tea break		30	0.5			30
Tuesday	A24: Data collection (CRFs and Survey for TasP)		270	4.5	60	60	30	60	60
Tuesday	A25: Management and upload of HIV and TB data		180	3							60	60	60
Tuesday	A30: Lunch break		60	1						60
Tuesday	A31: Tea break		30	0.5			30
Wednesday	A24: Data collection (CRFs and Survey for TasP)		270	4.5	60	60	30	60	60
Wednesday	A25: Management and upload of HIV and TB data		180	3							60	60	60
Wednesday	A30: Lunch break		60	1						60
Wednesday	A31: Tea break		30	0.5			30
Thursday			270	4.5	60	60	30	60	60
Thursday	A26: Meetings related to HIV and TB care		150	2.5								60	60	30
Thursday	A30: Lunch break		60	1						60
Thursday	A31: Tea break		30	0.5			30
Thursday	A25: Management and upload of HIV and TB data		60	1							60
Friday	A24: Data collection (CRFs and Survey for TasP)		270	4.5	60	60	30	60	60
Friday	A30: Lunch break		60	1						60
Friday	A32: Other, specify		30	0.5			30
Monday	A03: Escorting inmates to clinic visits		30	0.5	30
Monday	A17: Liaison with correctional staff and inmates		30	0.5	30
Tuesday	A17: Liaison with correctional staff and inmates		30	0.5						30
Tuesday	A32: Other, specify	facilitate movement of sick inmates to clinics	10	0.166667						10
Saturday	A17: Liaison with correctional staff and inmates		30	0.5	30
Monday	A01: Gathering inmates to be tested		20	0.333333	20
Monday	A02: Finding patients for clinic visits, group test		30	0.5	30
Monday	A04: Group counselling		60	1			60
Monday	A07: Testing for HIV		30	0.5				30
Monday	A03: Escorting inmates to clinic visits		30	0.5		30
Monday	A31: Tea break
Tuesday	A01: Gathering inmates to be tested		20	0.333333	20
Tuesday	A02: Finding patients for clinic visits, group test		30	0.5	30
Tuesday	A04: Group counselling		60	1			60
Tuesday	A07: Testing for HIV		30	0.5				30
Tuesday	A03: Escorting inmates to clinic visits		30	0.5		30
Tuesday	A11: Adherence counselling		30	0.5				30
Tuesday	A31: Tea break		10	0.166667		10
Wednesday	A01: Gathering inmates to be tested		20	0.333333	20
Wednesday	A02: Finding patients for clinic visits, group test		30	0.5	30
Wednesday	A04: Group counselling		60	1			60
Wednesday	A07: Testing for HIV		30	0.5				30
Wednesday	A11: Adherence counselling		30	0.5				30
Thursday	A01: Gathering inmates to be tested		20	0.333333	20
Thursday	A02: Finding patients for clinic visits, group test		30	0.5	30
Thursday	A04: Group counselling		60	1			60
Thursday	A07: Testing for HIV		30	0.5				30
Thursday	A03: Escorting inmates to clinic visits		30	0.5		30
Thursday	A31: Tea break		10	0.166667		10
Friday	A01: Gathering inmates to be tested		20	0.333333	20
Friday	A02: Finding patients for clinic visits, group test		30	0.5	30
Friday	A04: Group counselling		60	1			60
Friday	A07: Testing for HIV		30	0.5				30
Friday	A03: Escorting inmates to clinic visits		30	0.5		30
Friday	A11: Adherence counselling		30	0.5				30
Friday	A11: Adherence counselling		10	0.166667		10
Saturday	A31: Tea break		10	0.166667		10
Sunday	A31: Tea break		10	0.166667		10
Monday	A22: Admin		240	4	60	60	60	60
Monday	A31: Tea break		10	0.166667			10
Monday	A24: Data collection (CRFs and Survey for TasP)		180	3					60		60	60
Monday	A30: Lunch break		60	1						60
Monday	A25: Management and upload of HIV and TB data		90	1.5									60	30
Monday	A13: Counselling and enrolment in TasP study		60	1				60
Monday	A29: Pre-departure counselling and referral planning		30	0.5	30
Monday	A10: Counselling after result		10	0.166667						10
Tuesday	A24: Data collection (CRFs and Survey for TasP)		300	5	60	60	60	60	60
Tuesday	A30: Lunch break		60	1						60
Tuesday	A25: Management and upload of HIV and TB data		180	3							60	60	60
Tuesday	A31: Tea break		10	0.166667			10
Wednesday	A24: Data collection (CRFs and Survey for TasP)		300	5	60	60	60	60	60
Wednesday	A30: Lunch break		60	1						60
Wednesday	A25: Management and upload of HIV and TB data		210	3.5							60	60	60	30
Wednesday	A31: Tea break		10	0.166667			10
Thursday	A24: Data collection (CRFs and Survey for TasP)		360	6	60	60	60	60	60		60
Thursday	A30: Lunch break		60	1						60
Thursday	A26: Meetings related to HIV and TB care		150	2.5								60	60	30
Thursday	A31: Tea break		10	0.166667			10
Friday	A22: Admin		120	2			60	60
Friday	A25: Management and upload of HIV and TB data		270	4.5					60		60	60	60	30
Friday	A24: Data collection (CRFs and Survey for TasP)		120	2	60	60
Friday	A30: Lunch break		60	1						60
Friday	A31: Tea break		10	0.166667			10
Monday	A01: Gathering inmates to be tested		30	0.5	30
Monday	A02: Finding patients for clinic visits, group test		30	0.5		30
Monday	A04: Group counselling		30	0.5		30
Monday	A05: Pre-testing counselling		30	0.5			30
Monday	A13: Counselling and enrolment in TasP study		120	2			30	60	30
Monday	A24: Data collection (CRFs and Survey for TasP)		60	1									60
Monday	A29: Pre-departure counselling and referral planning		90	1.5						30	60
Monday	A18: Distribution of TB and HIV drugs		60	1								60
Monday	A31: Tea break		30	0.5	30
Tuesday	A13: Counselling and enrolment in TasP study		60	1	30	30
Tuesday	A17: Liaison with correctional staff and inmates		15	0.25							15
Tuesday	A22: Admin		90	1.5		30	60
Tuesday	A24: Data collection (CRFs and Survey for TasP)		60	1						30	30
Tuesday	A26: Meetings related to HIV and TB care		120	2								60	60
Tuesday	A29: Pre-departure counselling and referral planning		90	1.5				30	60
Tuesday	A30: Lunch break		60	1					30	30
Tuesday	A31: Tea break		30	0.5	30
Wednesday	A22: Admin		150	2.5			60					30	60
Wednesday	A24: Data collection (CRFs and Survey for TasP)		120	2						30	60	30
Wednesday	A29: Pre-departure counselling and referral planning		60	1				60
Wednesday	A13: Counselling and enrolment in TasP study		90	1.5	30	60
Wednesday	A30: Lunch break		60	1					30	30
Wednesday	A31: Tea break		30	0.5	30
Thursday	A26: Meetings related to HIV and TB care		180	3							60	60	60
Thursday	A24: Data collection (CRFs and Survey for TasP)		30	0.5						30
Thursday	A22: Admin		120	2	30	60	30
Thursday	A13: Counselling and enrolment in TasP study		120	2			30	60	30
Thursday	A30: Lunch break		60	1					30	30
Thursday	A31: Tea break		30	0.5	30
Friday	A29: Pre-departure counselling and referral planning		60	1	30	30
Friday	A13: Counselling and enrolment in TasP study		90	1.5		30	60
Friday	A22: Admin		60	1				60
Friday	A22: Admin		90	1.5				60	30
Friday	A30: Lunch break		60	1					30	30
Friday	A31: Tea break		30	0.5	30
Monday	A01: Gathering inmates to be tested		15	0.25	15
Monday	A02: Finding patients for clinic visits, group test		15	0.25	15
Monday	A03: Escorting inmates to clinic visits		30	0.5		30
Monday	A05: Pre-testing counselling		30	0.5			30
Monday	A06: Screening for HIV		30	0.5			30
Monday	A10: Counselling after result		30	0.5				30
Monday	A21: Cleaning clinic and cells of sick patients		120	2						30	60	30
Monday	A22: Admin		60	1				30	30
Monday	A31: Tea break		20	0.333333		20
Tuesday	A01: Gathering inmates to be tested		15	0.25	15
Tuesday	A03: Escorting inmates to clinic visits		30	0.5	30
Tuesday	A10: Counselling after result		30	0.5		30
Tuesday	A21: Cleaning clinic and cells of sick patients		120	2						30	60	30
Tuesday	A22: Admin		60	1			30	30
Tuesday	A06: Screening for HIV		30	0.5				30
Tuesday	A30: Lunch break		30	0.5						30
Tuesday	A31: Tea break		20	0.333333		20
Tuesday	A12: Educational messages to patients about HIV, treatment adherence		60	1				30	30
Wednesday	A01: Gathering inmates to be tested		15	0.25	15
Wednesday	A03: Escorting inmates to clinic visits		15	0.25	15
Wednesday	A09: Collection of sputum samples		60	1		30	30
Wednesday	A10: Counselling after result		30	0.5			30
Wednesday	A21: Cleaning clinic and cells of sick patients		120	2						30	60	30
Wednesday	A22: Admin		60	1				60
Wednesday	A31: Tea break		20	0.333333		20
Wednesday	A30: Lunch break		30	0.5						30
Wednesday	A12: Educational messages to patients about HIV, treatment adherence		60	1					60
Thursday	A01: Gathering inmates to be tested		15	0.25	15
Thursday	A03: Escorting inmates to clinic visits		15	0.25	15
Thursday	A05: Pre-testing counselling		30	0.5			30
Thursday	A05: Pre-testing counselling		30	0.5		30
Thursday	A09: Collection of sputum samples		60	1			60
Thursday	A10: Counselling after result		30	0.5				30
Thursday	A21: Cleaning clinic and cells of sick patients		120	2				30	60	30
Thursday	A22: Admin		60	1				30	30
Thursday	A31: Tea break		20	0.333333		20
Friday	A01: Gathering inmates to be tested		15	0.25	15
Friday	A03: Escorting inmates to clinic visits		15	0.25	15
Friday	A09: Collection of sputum samples		60	1		30	30
Friday	A06: Screening for HIV		30	0.5			30
Friday	A10: Counselling after result		30	0.5				30
Friday	A21: Cleaning clinic and cells of sick patients		120	2						30	60	30
Friday	A22: Admin		60	1				30	30
Friday	A30: Lunch break		30	0.5						30
Friday	A31: Tea break		20	0.333333		20
Monday	A01: Gathering inmates to be tested		60	1	60
Monday	A09: Collection of sputum samples		120	2		60	60
Monday	A22: Admin		30	0.5				30
Monday	A21: Cleaning clinic and cells of sick patients		45	0.75				30	15
Monday	A32: Other, specify	ENROLLING REFERED CLIENTS INTO CARE	120	2					30		60	30
Monday	A30: Lunch break		60	1						60
Tuesday	A01: Gathering inmates to be tested		60	1	60
Tuesday	A09: Collection of sputum samples		120	2		60	60
Tuesday	A22: Admin		30	0.5				30
Tuesday	A21: Cleaning clinic and cells of sick patients		45	0.75				30	15
Tuesday	A32: Other, specify	ENROLLING REFERED CLIENTS INTO CARE	120	2					30		60	30
Tuesday	A30: Lunch break		60	1						60
Wednesday	A01: Gathering inmates to be tested		60	1	60
Wednesday	A09: Collection of sputum samples		120	2		60	60
Wednesday	A22: Admin		30	0.5				30
Wednesday	A21: Cleaning clinic and cells of sick patients		45	0.75				30	15
Wednesday	A32: Other, specify	ENROLLING REFERED CLIENTS INTO CARE	120	2					30		60	30
Wednesday	A12: Educational messages to patients about HIV, treatment adherence		60	1											60
Wednesday	A30: Lunch break		60	1						60
Thursday	A01: Gathering inmates to be tested		60	1	60
Thursday	A09: Collection of sputum samples		120	2		60	60
Thursday	A22: Admin		30	0.5				30
Thursday	A21: Cleaning clinic and cells of sick patients		45	0.75				30	15
Thursday	A30: Lunch break		60	1						60
Thursday	A32: Other, specify	ENROLLING REFERED CLIENTS INTO CARE	120	2					30		60	30
Friday	A01: Gathering inmates to be tested		60	1	60
Friday	A09: Collection of sputum samples		120	2		60	60
Friday	A22: Admin		30	0.5				30
Friday	A21: Cleaning clinic and cells of sick patients		45	0.75				30	15
Friday	A30: Lunch break		60	1						60
Friday	A32: Other, specify	ENROLLING REFERED CLIENTS INTO CARE	120	2					30		60	30
Saturday	A21: Cleaning clinic and cells of sick patients		45	0.75	30	15
Saturday	A22: Admin		120	2		60	60
Sunday	A21: Cleaning clinic and cells of sick patients		45	0.75	30	15
Monday	A01: Gathering inmates to be tested		10	0.166667	10
Monday	A02: Finding patients for clinic visits, group test		30	0.5		30
Monday	A03: Escorting inmates to clinic visits		20	0.333333		20
Monday	A22: Admin		120	2			60	60
Monday	A26: Meetings related to HIV and TB care		30	0.5					30
Monday	A30: Lunch break		30	0.5						30
Monday	A31: Tea break		20	0.333333	20
Monday	A21: Cleaning clinic and cells of sick patients		90	1.5						30	60
Monday	A12: Educational messages to patients about HIV, treatment adherence		30	0.5								30
Tuesday	A01: Gathering inmates to be tested		10	0.166667	10
Tuesday	A03: Escorting inmates to clinic visits		20	0.333333					20
Tuesday	A19: Storage of TB and HIV drugs		90	1.5		60	30
Tuesday	A22: Admin		120	2			30	60	30
Tuesday	A30: Lunch break		30	0.5						30
Tuesday	A31: Tea break		20	0.333333	20
Tuesday	A21: Cleaning clinic and cells of sick patients		90	1.5						30	60
Tuesday	A12: Educational messages to patients about HIV, treatment adherence		30	0.5								30
Wednesday	A01: Gathering inmates to be tested		10	0.166667	10
Wednesday	A03: Escorting inmates to clinic visits		20	0.333333			20
Wednesday	A22: Admin		120	2				60	60
Wednesday	A30: Lunch break		30	0.5						30
Wednesday	A31: Tea break		20	0.333333	20
Wednesday	A21: Cleaning clinic and cells of sick patients		90	1.5						30	60
Wednesday	A09: Collection of sputum samples		90	1.5		60	30
Wednesday	A12: Educational messages to patients about HIV, treatment adherence		30	0.5								30
Thursday	A01: Gathering inmates to be tested		10	0.166667	10
Thursday	A03: Escorting inmates to clinic visits		20	0.333333		20
Thursday	A22: Admin		120	2				60	60
Thursday	A26: Meetings related to HIV and TB care		30	0.5								30
Thursday	A30: Lunch break		30	0.5						30
Thursday	A31: Tea break		20	0.333333	20
Thursday	A21: Cleaning clinic and cells of sick patients		90	1.5						30	60
Thursday	A09: Collection of sputum samples		90	1.5		30	60
Thursday	A12: Educational messages to patients about HIV, treatment adherence		30	0.5								30
Friday	A01: Gathering inmates to be tested		10	0.166667	10
Friday	A03: Escorting inmates to clinic visits		20	0.333333		20
Friday	A22: Admin		120	2				60	60
Friday	A30: Lunch break		30	0.5						30
Friday	A31: Tea break		20	0.333333	20
Friday	A21: Cleaning clinic and cells of sick patients		90	1.5						30	60
Friday	A09: Collection of sputum samples		90	1.5		30	60
Friday	A12: Educational messages to patients about HIV, treatment adherence		30	0.5								30
Monday	A04: Group counselling		30	0.5			30
Monday	A30: Lunch break		60	1						60
Tuesday	A04: Group counselling		30	0.5			30
Tuesday	A30: Lunch break		60	1						60
Wednesday	A04: Group counselling		30	0.5			30
Wednesday	A30: Lunch break		60	1						60
Thursday	A04: Group counselling		30	0.5			30
Thursday	A12: Educational messages to patients about HIV, treatment adherence		30	0.5											30
Thursday	A30: Lunch break		60	1						60
Friday	A30: Lunch break		60	1						60
Friday	A04: Group counselling		30	0.5			30
Monday			15	0.25	15
Monday	A02: Finding patients for clinic visits, group test		60	1									60
Monday	A10: Counselling after result		40	0.666667										30	10
Monday	A03: Escorting inmates to clinic visits		20	0.333333	20
Tuesday	A01: Gathering inmates to be tested		15	0.25	15
Tuesday	A23: Short and clinical follow-up with HIV and TB patients		20	0.333333								20
Tuesday	A02: Finding patients for clinic visits, group test		60	1								60
Tuesday	A03: Escorting inmates to clinic visits		20	0.333333	20
Tuesday	A10: Counselling after result		40	0.666667										30	10
Wednesday	A01: Gathering inmates to be tested		15	0.25	15
Wednesday	A02: Finding patients for clinic visits, group test		30	0.5									30
Wednesday	A02: Finding patients for clinic visits, group test		60	1									60
Wednesday	A23: Short and clinical follow-up with HIV and TB patients		20	0.333333								20
Wednesday	A10: Counselling after result		40	0.666667										30	10
Thursday	A01: Gathering inmates to be tested		15	0.25	15
Thursday	A03: Escorting inmates to clinic visits		20	0.333333	20
Thursday	A23: Short and clinical follow-up with HIV and TB patients		30	0.5								30
Thursday	A10: Counselling after result		40	0.666667										30	10
Thursday	A02: Finding patients for clinic visits, group test		60	1									60
Friday	A01: Gathering inmates to be tested		15	0.25	15
Friday	A03: Escorting inmates to clinic visits		20	0.333333	20
Friday	A23: Short and clinical follow-up with HIV and TB patients		30	0.5								30
Friday	A10: Counselling after result		40	0.666667										30	10
Friday	A02: Finding patients for clinic visits, group test		60	1									60
Saturday	A21: Cleaning clinic and cells of sick patients		60	1	60
Saturday	A22: Admin		30	0.5							30
Sunday	A21: Cleaning clinic and cells of sick patients		60	1	60
Wednesday	A03: Escorting inmates to clinic visits		20	0.333333	20
Monday	A02: Finding patients for clinic visits, group test		10	0.166667	10
Monday	A01: Gathering inmates to be tested		5	0.0833333	5
Monday	A03: Escorting inmates to clinic visits		20	0.333333	20
Monday	A17: Liaison with correctional staff and inmates		60	1		60
Monday	A18: Distribution of TB and HIV drugs		60	1										60
Monday	A21: Cleaning clinic and cells of sick patients		60	1								60
Monday	A22: Admin		10	0.166667			10
Monday	A29: Pre-departure counselling and referral planning		30	0.5			30
Monday	A32: Other, specify	bathing sick inmates	30	0.5				30
Tuesday	A02: Finding patients for clinic visits, group test		10	0.166667	10
Tuesday	A01: Gathering inmates to be tested		5	0.0833333	5
Tuesday	A03: Escorting inmates to clinic visits		20	0.333333	20
Tuesday	A17: Liaison with correctional staff and inmates		60	1		60
Tuesday	A18: Distribution of TB and HIV drugs		60	1										60
Tuesday	A21: Cleaning clinic and cells of sick patients		120	2										60		60
Tuesday	A21: Cleaning clinic and cells of sick patients		10	0.166667			10
Tuesday	A29: Pre-departure counselling and referral planning		30	0.5			30
Tuesday	A32: Other, specify	bathing sick inmates	30	0.5				30
Wednesday	A02: Finding patients for clinic visits, group test		10	0.166667	10
Wednesday	A01: Gathering inmates to be tested		5	0.0833333	5
Wednesday	A05: Pre-testing counselling		10	0.166667										10
Wednesday	A10: Counselling after result		20	0.333333										20
Wednesday	A11: Adherence counselling		15	0.25										15
Wednesday	A12: Educational messages to patients about HIV, treatment adherence		15	0.25											15
Wednesday	A03: Escorting inmates to clinic visits		20	0.333333	20
Wednesday	A17: Liaison with correctional staff and inmates		60	1		60
Wednesday	A18: Distribution of TB and HIV drugs		60	1								60
Thursday	A01: Gathering inmates to be tested		5	0.0833333	5
Thursday	A02: Finding patients for clinic visits, group test		10	0.166667	10
Thursday	A03: Escorting inmates to clinic visits		20	0.333333	20
Thursday	A17: Liaison with correctional staff and inmates		60	1			60
Thursday	A18: Distribution of TB and HIV drugs		60	1										60
Thursday	A21: Cleaning clinic and cells of sick patients		60	1								60
Thursday	A22: Admin		10	0.166667			10
Thursday	A29: Pre-departure counselling and referral planning		30	0.5				30
Thursday	A30: Lunch break		90	1.5					30	60
Friday	A01: Gathering inmates to be tested		5	0.0833333	5
Friday	A02: Finding patients for clinic visits, group test		10	0.166667	10
Friday	A03: Escorting inmates to clinic visits		20	0.333333	20
Friday	A17: Liaison with correctional staff and inmates		60	1			60
Friday	A18: Distribution of TB and HIV drugs		60	1			60
Friday	A21: Cleaning clinic and cells of sick patients		60	1								60
Friday	A22: Admin		10	0.166667			10
Friday	A29: Pre-departure counselling and referral planning		30	0.5				30
Friday	A30: Lunch break		90	1.5					30	60
Saturday	A23: Short and clinical follow-up with HIV and TB patients		30	0.5	30
Saturday	A32: Other, specify	bathing sick inmates	60	1	30								30
Saturday	A31: Tea break		60	1		60
Saturday	A17: Liaison with correctional staff and inmates		30	0.5				30
Saturday	A18: Distribution of TB and HIV drugs		60	1										60
Saturday	A21: Cleaning clinic and cells of sick patients		60	1								60
Sunday	A23: Short and clinical follow-up with HIV and TB patients		30	0.5	30
Sunday	A32: Other, specify	bathing sick inmates	30	0.5	30
Sunday	A21: Cleaning clinic and cells of sick patients		60	1								60
Sunday	A18: Distribution of TB and HIV drugs		60	1										60
Sunday	A17: Liaison with correctional staff and inmates		30	0.5				30
Sunday	A29: Pre-departure counselling and referral planning		30	0.5				30
Monday	A09: Collection of sputum samples		60	1	60
Monday	A01: Gathering inmates to be tested		30	0.5			30
Monday	A02: Finding patients for clinic visits, group test		30	0.5					30
Monday	A12: Educational messages to patients about HIV, treatment adherence		60	1								30		30
Monday	A22: Admin		60	1				30	30
Monday	A18: Distribution of TB and HIV drugs		30	0.5										30
Monday	A21: Cleaning clinic and cells of sick patients		60	1			30	30
Monday	A04: Group counselling		30	0.5									30
Monday	A05: Pre-testing counselling		30	0.5		30
Tuesday	A01: Gathering inmates to be tested		30	0.5			30
Tuesday	A02: Finding patients for clinic visits, group test		30	0.5			30
Tuesday	A03: Escorting inmates to clinic visits		30	0.5				30
Tuesday	A04: Group counselling		30	0.5				30
Tuesday	A05: Pre-testing counselling		30	0.5									30
Tuesday	A18: Distribution of TB and HIV drugs		30	0.5										30
Tuesday	A21: Cleaning clinic and cells of sick patients		60	1	60
Tuesday	A22: Admin		60	1					60
Tuesday	A12: Educational messages to patients about HIV, treatment adherence		60	1								30	30
Wednesday	A01: Gathering inmates to be tested		30	0.5			30
Wednesday	A21: Cleaning clinic and cells of sick patients		60	1	60
Wednesday	A22: Admin		60	1					60
Wednesday	A18: Distribution of TB and HIV drugs		30	0.5										30
Wednesday	A02: Finding patients for clinic visits, group test		30	0.5			30
Wednesday	A03: Escorting inmates to clinic visits		30	0.5				30
Wednesday	A05: Pre-testing counselling		30	0.5									30
Wednesday	A12: Educational messages to patients about HIV, treatment adherence		30	0.5									30
Wednesday	A31: Tea break		60	1		60
Thursday	A01: Gathering inmates to be tested		30	0.5	30
Thursday	A22: Admin		60	1				30	30
Thursday	A21: Cleaning clinic and cells of sick patients		60	1			60
Thursday	A04: Group counselling		30	0.5				30
Thursday	A03: Escorting inmates to clinic visits		30	0.5	30
Thursday	A18: Distribution of TB and HIV drugs		30	0.5										30
Thursday	A30: Lunch break		60	1						60
Thursday	A31: Tea break		60	1		60
Friday	A18: Distribution of TB and HIV drugs		30	0.5										30
Friday	A21: Cleaning clinic and cells of sick patients		60	1			60
Friday	A21: Cleaning clinic and cells of sick patients		60	1			60
Friday	A04: Group counselling		30	0.5									30
Friday	A12: Educational messages to patients about HIV, treatment adherence		30	0.5									30
Friday	A05: Pre-testing counselling		30	0.5								30
Friday	A01: Gathering inmates to be tested		30	0.5	30
Friday	A02: Finding patients for clinic visits, group test		30	0.5	30
Friday	A30: Lunch break		60	1						60
Friday	A31: Tea break		60	1		60
Monday	A01: Gathering inmates to be tested		10	0.166667	10
Monday	A02: Finding patients for clinic visits, group test		30	0.5	30
Monday	A03: Escorting inmates to clinic visits		180	3			60	60	60
Monday	A32: Other, specify	bathing sick inmates	30	0.5	30
Monday	A17: Liaison with correctional staff and inmates		15	0.25	15
Monday	A18: Distribution of TB and HIV drugs		60	1											30	30
Monday	A21: Cleaning clinic and cells of sick patients		60	1								30				30
Monday	A29: Pre-departure counselling and referral planning		10	0.166667											10
Tuesday	A01: Gathering inmates to be tested		10	0.166667	10
Tuesday	A02: Finding patients for clinic visits, group test		30	0.5	30
Tuesday	A18: Distribution of TB and HIV drugs		60	1											30	30
Tuesday	A03: Escorting inmates to clinic visits		180	3			60	60	60
Tuesday	A30: Lunch break		60	1							60
Tuesday	A29: Pre-departure counselling and referral planning		60	1										30		30
Tuesday	A32: Other, specify	bathing sick inmates	60	1	30							30
Tuesday	A22: Admin		10	0.166667						10
Wednesday	A01: Gathering inmates to be tested		10	0.166667	10
Wednesday	A04: Group counselling		30	0.5											30
Wednesday	A12: Educational messages to patients about HIV, treatment adherence		10	0.166667											10
Wednesday	A11: Adherence counselling		15	0.25												15
Wednesday	A03: Escorting inmates to clinic visits		180	3			30	60	60	30
Wednesday	A32: Other, specify	bathing sick inmates	60	1			30					30
Wednesday	A21: Cleaning clinic and cells of sick patients		60	1								30				30
Wednesday	A18: Distribution of TB and HIV drugs		60	1											30	30
Wednesday	A22: Admin		10	0.166667						10
Thursday	A01: Gathering inmates to be tested		10	0.166667	10
Thursday	A02: Finding patients for clinic visits, group test		30	0.5	30
Thursday	A03: Escorting inmates to clinic visits		180	3			30	60	60	30
Thursday	A32: Other, specify	bathing sick inmates	60	1								30				30
Thursday	A21: Cleaning clinic and cells of sick patients		60	1								30				30
Thursday	A17: Liaison with correctional staff and inmates		15	0.25						15
Thursday	A18: Distribution of TB and HIV drugs		30	0.5											30
Thursday	A22: Admin		10	0.166667			10
Thursday	A31: Tea break		60	1		60
Friday	A01: Gathering inmates to be tested		10	0.166667	10
Friday	A02: Finding patients for clinic visits, group test		30	0.5	30
Friday	A03: Escorting inmates to clinic visits		180	3			30	60	60	30
Friday	A32: Other, specify	bathing sick patients	60	1								30				30
Friday	A17: Liaison with correctional staff and inmates		15	0.25						15
Friday	A18: Distribution of TB and HIV drugs		60	1											30	30
Friday	A22: Admin		10	0.166667			10
Friday	A30: Lunch break		60	1							60
Saturday	A21: Cleaning clinic and cells of sick patients		60	1								30				30
Saturday	A32: Other, specify	bathing sick inmates	60	1								30				30
Saturday	A18: Distribution of TB and HIV drugs		60	1											30	30
Saturday	A31: Tea break		60	1		60
Saturday	A30: Lunch break		60	1							60
Saturday	A22: Admin		15	0.25			15
Sunday	A21: Cleaning clinic and cells of sick patients		60	1	30							30
Sunday	A32: Other, specify	bathing sick inmates	60	1	30							30
Sunday	A18: Distribution of TB and HIV drugs		60	1											30	30
Sunday	A31: Tea break		60	1		60
Sunday	A22: Admin		15	0.25			15
Sunday	A29: Pre-departure counselling and referral planning		30	0.5			30
Monday	A01: Gathering inmates to be tested		30	0.5	30
Monday	A02: Finding patients for clinic visits, group test		30	0.5			30
Monday	A03: Escorting inmates to clinic visits		90	1.5		30	60
Monday	A21: Cleaning clinic and cells of sick patients		60	1			30	30
Monday	A22: Admin		30	0.5					30
Monday	A18: Distribution of TB and HIV drugs		30	0.5										30
Monday	A12: Educational messages to patients about HIV, treatment adherence		30	0.5					30
Monday	A03: Escorting inmates to clinic visits		30	0.5						30
Monday	A04: Group counselling		30	0.5						30
Tuesday	A01: Gathering inmates to be tested		30	0.5	30
Tuesday	A02: Finding patients for clinic visits, group test		30	0.5	30
Tuesday	A03: Escorting inmates to clinic visits		60	1			30					30
Tuesday	A04: Group counselling		30	0.5										30
Tuesday	A05: Pre-testing counselling		30	0.5										30
Tuesday	A10: Counselling after result		30	0.5			30
Tuesday	A12: Educational messages to patients about HIV, treatment adherence		30	0.5								30
Tuesday	A18: Distribution of TB and HIV drugs		30	0.5										30
Tuesday	A21: Cleaning clinic and cells of sick patients		60	1				60
Tuesday	A12: Educational messages to patients about HIV, treatment adherence		60	1									60
Wednesday	A04: Group counselling		30	0.5		30
Wednesday	A18: Distribution of TB and HIV drugs		30	0.5										30
Wednesday	A01: Gathering inmates to be tested		30	0.5	30
Wednesday	A03: Escorting inmates to clinic visits		60	1			30					30
Wednesday	A22: Admin		30	0.5				30
Wednesday	A02: Finding patients for clinic visits, group test		30	0.5					30
Wednesday	A21: Cleaning clinic and cells of sick patients		60	1				60
Wednesday	A05: Pre-testing counselling		30	0.5					30
Thursday	A01: Gathering inmates to be tested		30	0.5	30
Thursday	A02: Finding patients for clinic visits, group test		30	0.5				30
Thursday	A03: Escorting inmates to clinic visits		60	1			30					30
Thursday	A04: Group counselling		30	0.5			30
Thursday	A05: Pre-testing counselling		30	0.5								30
Thursday	A18: Distribution of TB and HIV drugs		30	0.5									30
Thursday	A21: Cleaning clinic and cells of sick patients		60	1				30	30
Thursday	A22: Admin		30	0.5					30
Thursday	A31: Tea break		60	1	60
Friday	A01: Gathering inmates to be tested		30	0.5		30
Friday	A02: Finding patients for clinic visits, group test		60	1		30						30
Friday	A04: Group counselling		30	0.5			30
Friday	A30: Lunch break		60	1							60
Friday	A31: Tea break		60	1	60
Friday	A18: Distribution of TB and HIV drugs		30	0.5									30
Friday	A05: Pre-testing counselling		30	0.5				30
Friday	A21: Cleaning clinic and cells of sick patients		60	1				30	30
Friday	A03: Escorting inmates to clinic visits		60	1			30					30
Monday	A23: Short and clinical follow-up with HIV and TB patients		60	1		30	30
Monday	A15: ART initiation		240	4			30	60	30		60		60
Monday	A14: Collection of bloods		10	0.166667	10
Monday	A18: Distribution of TB and HIV drugs		60	1								60
Monday	A13: Counselling and enrolment in TasP study		30	0.5	30
Monday	A30: Lunch break		60	1						60
Monday	A31: Tea break		15	0.25		15
Tuesday	A23: Short and clinical follow-up with HIV and TB patients		60	1		30	30
Tuesday	A16: ART maintenance		30	0.5	30
Tuesday	A15: ART initiation		240	4			30	60	30		60		60
Tuesday	A18: Distribution of TB and HIV drugs		60	1								60
Tuesday	A30: Lunch break		60	1						60
Wednesday	A17: Liaison with correctional staff and inmates		60	1		30	30
Wednesday	A23: Short and clinical follow-up with HIV and TB patients		60	1	60
Wednesday	A15: ART initiation		240	4			30	60	30		60		60
Wednesday	A16: ART maintenance		60	1								60
Wednesday	A31: Tea break		15	0.25		15
Wednesday	A30: Lunch break		60	1						60
Thursday	A15: ART initiation		120	2			30	60	30
Thursday	A14: Collection of bloods		10	0.166667	10
Thursday	A16: ART maintenance		30	0.5	30
Thursday	A18: Distribution of TB and HIV drugs		30	0.5							30
Thursday	A26: Meetings related to HIV and TB care		120	2								60	60
Thursday	A31: Tea break		15	0.25		15
Thursday	A23: Short and clinical follow-up with HIV and TB patients		30	0.5							30
Friday	A14: Collection of bloods		10	0.166667	10
Friday	A15: ART initiation		120	2			30	60	30
Friday	A16: ART maintenance		30	0.5					30
Friday	A23: Short and clinical follow-up with HIV and TB patients		30	0.5	30
Friday	A30: Lunch break		60	1						60
Friday	A31: Tea break		15	0.25		15
Monday	A01: Gathering inmates to be tested		10	0.166667	10
Monday	A02: Finding patients for clinic visits, group test		10	0.166667	10
Monday	A03: Escorting inmates to clinic visits		30	0.5	30
Monday	A08: Symptom screening for TB		30	0.5		30
Monday	A09: Collection of sputum samples		30	0.5			30
Monday	A12: Educational messages to patients about HIV, treatment adherence		10	0.166667			10
Monday	A21: Cleaning clinic and cells of sick patients		120	2					60					60
Monday	A20: Sending specimens to lab		10	0.166667		10
Monday	A18: Distribution of TB and HIV drugs		180	3							60	60	60
Tuesday	A18: Distribution of TB and HIV drugs		60	1		60
Tuesday	A19: Storage of TB and HIV drugs		60	1	60
Tuesday	A09: Collection of sputum samples		30	0.5			30
Tuesday	A21: Cleaning clinic and cells of sick patients		60	1					60
Tuesday	A20: Sending specimens to lab		10	0.166667		10
Tuesday	A12: Educational messages to patients about HIV, treatment adherence		10	0.166667			10
Tuesday	A30: Lunch break		60	1						60
Wednesday	A12: Educational messages to patients about HIV, treatment adherence		10	0.166667	10
Wednesday	A01: Gathering inmates to be tested		10	0.166667	10
Wednesday	A02: Finding patients for clinic visits, group test		10	0.166667	10
Wednesday	A03: Escorting inmates to clinic visits		30	0.5	30
Wednesday	A08: Symptom screening for TB		30	0.5		30
Wednesday	A09: Collection of sputum samples		30	0.5			30
Wednesday	A18: Distribution of TB and HIV drugs		240	4			30	60			60	30		60
Wednesday	A21: Cleaning clinic and cells of sick patients		60	1					60
Thursday	A18: Distribution of TB and HIV drugs		180	3		60					60	60
Thursday	A19: Storage of TB and HIV drugs		60	1	60
Thursday	A21: Cleaning clinic and cells of sick patients		60	1					60
Thursday	A20: Sending specimens to lab		20	0.333333			20
Thursday	A30: Lunch break		60	1						60
Friday	A01: Gathering inmates to be tested		10	0.166667	10
Friday	A02: Finding patients for clinic visits, group test		10	0.166667	10
Friday	A04: Group counselling		10	0.166667	10
Friday	A08: Symptom screening for TB		30	0.5	30
Friday	A09: Collection of sputum samples		30	0.5		30
Friday	A21: Cleaning clinic and cells of sick patients		120	2					60					60
Friday	A20: Sending specimens to lab		10	0.166667		10
Friday	A18: Distribution of TB and HIV drugs		60	1			60
Friday	A30: Lunch break		60	1						60
Saturday	A21: Cleaning clinic and cells of sick patients		120	2					60					60
Saturday	A22: Admin		300	5			60	60			60	60	60
Saturday	A18: Distribution of TB and HIV drugs		60	1		60
Saturday	A30: Lunch break		60	1						60
Saturday	A01: Gathering inmates to be tested		10	0.166667	10
Saturday	A02: Finding patients for clinic visits, group test		10	0.166667	10
Sunday	A21: Cleaning clinic and cells of sick patients		120	2					60					60
Sunday	A18: Distribution of TB and HIV drugs		60	1	60
Sunday	A22: Admin		360	6		60	60	60			60	60	60
Sunday	A30: Lunch break		60	1						60
Thursday	A18: Distribution of TB and HIV drugs		120	2							60	60
Monday	A26: Meetings related to HIV and TB care		60	1	60
Monday	A08: Symptom screening for TB		180	3		60					30	60		30
Monday	A32: Other, specify	readxraysreadreportsradiationprotectionfortheclientpublicandhealth	30	0.5			30
Monday	A22: Admin		60	1				30					30
Monday	A25: Management and upload of HIV and TB data		30	0.5									30
Monday	A30: Lunch break		60	1						60
Monday	A31: Tea break		15	0.25			15
Monday	A17: Liaison with correctional staff and inmates		30	0.5							30
Tuesday	A08: Symptom screening for TB		330	5.5	60	60		30	60			60	60
Tuesday	A17: Liaison with correctional staff and inmates		30	0.5			30
Tuesday	A30: Lunch break		60	1						60
Tuesday	A31: Tea break		15	0.25			15
Tuesday	A25: Management and upload of HIV and TB data		60	1				30			30
Tuesday	A22: Admin		30	0.5							30
Tuesday	A32: Other, specify	read x-rays and read reports radiation protection for the client, public and health	30	0.5										30
Wednesday	A30: Lunch break		60	1						60
Wednesday	A31: Tea break		15	0.25			15
Wednesday	A08: Symptom screening for TB		270	4.5	60	60			60		60		30
Wednesday	A22: Admin		30	0.5				30
Wednesday	A32: Other, specify	read x-rays and reports radiation protection for the client public health	30	0.5										30
Thursday	A26: Meetings related to HIV and TB care		90	1.5							60	30
Thursday	A30: Lunch break		60	1						60
Thursday	A31: Tea break		15	0.25			15
Thursday	A08: Symptom screening for TB		270	4.5	60	60		30	60				30	30
Thursday	A22: Admin		30	0.5			30
Thursday	A17: Liaison with correctional staff and inmates		60	1				30					30
Friday	A30: Lunch break		60	1						60
Friday	A31: Tea break		15	0.25			15
Friday	A08: Symptom screening for TB		210	3.5	60	60		30	60
Friday	A17: Liaison with correctional staff and inmates		30	0.5			30
Friday	A22: Admin		30	0.5				30
Wednesday	A25: Management and upload of HIV and TB data		60	1				30				30
Wednesday	A17: Liaison with correctional staff and inmates		60	1				30						30
Monday	A14: Collection of bloods		60	1		60
Monday	A17: Liaison with correctional staff and inmates		30	0.5			30
Monday	A26: Meetings related to HIV and TB care		60	1	60
Monday	A27: Staff supervision related to HIV and TB care		30	0.5			30
Monday	A30: Lunch break		90	1.5					30	60
Monday	A25: Management and upload of HIV and TB data		30	0.5								30
Monday	A22: Admin		30	0.5								30
Monday	A08: Symptom screening for TB		30	0.5				30
Monday	A09: Collection of sputum samples		30	0.5				30
Tuesday	A08: Symptom screening for TB		30	0.5	30
Tuesday	A09: Collection of sputum samples		30	0.5	30
Tuesday	A14: Collection of bloods		60	1		60
Tuesday	A20: Sending specimens to lab		15	0.25			15
Tuesday	A22: Admin		30	0.5								30
Tuesday	A25: Management and upload of HIV and TB data		30	0.5								30
Tuesday	A27: Staff supervision related to HIV and TB care		30	0.5			30
Tuesday	A30: Lunch break		90	1.5					30	60
Tuesday	A32: Other, specify		60	1							60
Wednesday	A08: Symptom screening for TB		30	0.5	30
Wednesday	A14: Collection of bloods		60	1		60
Wednesday	A14: Collection of bloods		60	1		60
Wednesday	A20: Sending specimens to lab		15	0.25			15
Wednesday	A22: Admin		30	0.5								30
Wednesday	A25: Management and upload of HIV and TB data		30	0.5								30
Wednesday	A27: Staff supervision related to HIV and TB care		30	0.5			30
Wednesday	A30: Lunch break		90	1.5					30	60
Wednesday	A32: Other, specify		60	1							60
Thursday	A08: Symptom screening for TB		30	0.5	30
Thursday	A09: Collection of sputum samples		30	0.5	30
Thursday	A14: Collection of bloods		60	1		60
Thursday	A20: Sending specimens to lab		15	0.25			15
Thursday	A22: Admin		30	0.5			30
Thursday	A25: Management and upload of HIV and TB data		30	0.5				30
Thursday	A30: Lunch break		90	1.5					30	60
Thursday	A17: Liaison with correctional staff and inmates		30	0.5			30
Friday	A26: Meetings related to HIV and TB care		90	1.5								60	30
Friday	A08: Symptom screening for TB		30	0.5	30
Friday	A09: Collection of sputum samples		30	0.5	30
Friday	A14: Collection of bloods		60	1		60
Friday	A20: Sending specimens to lab		15	0.25			15
Friday	A22: Admin		60	1			30	30
Friday	A25: Management and upload of HIV and TB data		30	0.5				30
Friday	A30: Lunch break		90	1.5					30	60
Saturday	A08: Symptom screening for TB		30	0.5	30
Saturday	A09: Collection of sputum samples		30	0.5	30
Saturday	A22: Admin		30	0.5		30
Saturday	A25: Management and upload of HIV and TB data		30	0.5		30
Monday	A08: Symptom screening for TB		240	4		30	60	30			60	60
Monday	A14: Collection of bloods		30	0.5				30
Monday	A20: Sending specimens to lab		30	0.5					30
Monday	A27: Staff supervision related to HIV and TB care		30	0.5	30
Monday	A30: Lunch break		90	1.5					30	60
Monday	A22: Admin		30	0.5	30
Monday	A09: Collection of sputum samples		30	0.5		30
Tuesday	A08: Symptom screening for TB		240	4		60	60				60	60
Tuesday	A20: Sending specimens to lab		30	0.5					30
Tuesday	A25: Management and upload of HIV and TB data		30	0.5				30
Tuesday	A32: Other, specify	reading samples and giving results	30	0.5				30
Tuesday	A14: Collection of bloods		30	0.5	30
Tuesday	A30: Lunch break		90	1.5					30	60
Tuesday	A22: Admin		30	0.5	30
Tuesday	A17: Liaison with correctional staff and inmates		30	0.5								30
Wednesday	A08: Symptom screening for TB		240	4		60	60				60	60
Wednesday	A20: Sending specimens to lab		30	0.5					30
Wednesday	A23: Short and clinical follow-up with HIV and TB patients		30	0.5				30
Wednesday	A32: Other, specify	readin samples and giving resuts	30	0.5				30
Wednesday	A30: Lunch break		90	1.5					30	60
Wednesday	A22: Admin		30	0.5	30
Wednesday	A14: Collection of bloods		30	0.5	30
Thursday	A08: Symptom screening for TB		270	4.5		30	60	60			60	60
Thursday	A14: Collection of bloods		30	0.5	30
Thursday	A20: Sending specimens to lab		30	0.5					30
Thursday	A22: Admin		30	0.5	30
Thursday	A30: Lunch break		90	1.5					30	60
Thursday	A32: Other, specify	reading samples and giving results	30	0.5				30
Thursday	A09: Collection of sputum samples		30	0.5		30
Friday	A08: Symptom screening for TB		240	4		30	60	30			60	60
Friday	A14: Collection of bloods		30	0.5	30
Friday	A32: Other, specify	reading samples and giving results	30	0.5				30
Friday	A31: Tea break		30	0.5	30
Friday	A30: Lunch break		90	1.5					30	60
Friday	A09: Collection of sputum samples		30	0.5		30
Friday	A12: Educational messages to patients about HIV, treatment adherence		30	0.5					30
Saturday			30	0.5	30
Saturday	A25: Management and upload of HIV and TB data		60	1				60
Saturday	A08: Symptom screening for TB		120	2	30	60	30
Saturday	A14: Collection of bloods		30	0.5			30
Sunday	A31: Tea break		30	0.5	30
Sunday	A25: Management and upload of HIV and TB data		60	1				60
Sunday	A14: Collection of bloods		30	0.5			30
Sunday	A08: Symptom screening for TB		120	2	30	60	30
Monday	A12: Educational messages to patients about HIV, treatment adherence		30	0.5									30
Monday	A06: Screening for HIV		30	0.5			30
Monday	A15: ART initiation		30	0.5		30
Monday	A23: Short and clinical follow-up with HIV and TB patients		30	0.5		30
Monday	A08: Symptom screening for TB		30	0.5	30
Monday	A22: Admin		60	1								60
Monday	A26: Meetings related to HIV and TB care		30	0.5	30
Monday	A30: Lunch break		90	1.5					30	60
Monday	A20: Sending specimens to lab		30	0.5				30
Tuesday	A12: Educational messages to patients about HIV, treatment adherence		10	0.166667									10
Tuesday	A08: Symptom screening for TB		30	0.5	30
Tuesday	A09: Collection of sputum samples		15	0.25	15
Tuesday	A06: Screening for HIV		15	0.25		15
Tuesday	A22: Admin		60	1								60
Tuesday	A23: Short and clinical follow-up with HIV and TB patients		30	0.5			30
Tuesday	A16: ART maintenance		30	0.5				30
Tuesday	A15: ART initiation		30	0.5		30
Tuesday	A14: Collection of bloods		15	0.25				15
Wednesday	A12: Educational messages to patients about HIV, treatment adherence		30	0.5									30
Wednesday	A15: ART initiation		30	0.5		30
Wednesday	A06: Screening for HIV		30	0.5	30
Wednesday	A08: Symptom screening for TB		30	0.5	30
Wednesday	A09: Collection of sputum samples		15	0.25		15
Wednesday	A22: Admin		60	1								60
Wednesday	A23: Short and clinical follow-up with HIV and TB patients		30	0.5			30
Wednesday	A31: Tea break		30	0.5			30
Wednesday	A20: Sending specimens to lab		10	0.166667				10
Thursday	A12: Educational messages to patients about HIV, treatment adherence		30	0.5									30
Thursday	A26: Meetings related to HIV and TB care		30	0.5								30
Thursday	A08: Symptom screening for TB		30	0.5	30
Thursday	A09: Collection of sputum samples		15	0.25	15
Thursday	A06: Screening for HIV		15	0.25	15
Thursday	A15: ART initiation		15	0.25		15
Thursday	A22: Admin		30	0.5								30
Thursday	A16: ART maintenance		30	0.5		30
Thursday	A25: Management and upload of HIV and TB data		30	0.5				30
Friday	A26: Meetings related to HIV and TB care		60	1								60
Friday	A12: Educational messages to patients about HIV, treatment adherence		30	0.5									30
Friday	A15: ART initiation		15	0.25		15
Friday	A06: Screening for HIV		15	0.25	15
Friday	A08: Symptom screening for TB		30	0.5	30
Friday	A32: Other, specify	READ SAMPLES AND GIVE RESULTS	30	0.5			30
Friday	A30: Lunch break		90	1.5					30	60
Friday	A22: Admin		60	1									60
Friday	A25: Management and upload of HIV and TB data		30	0.5				30
Saturday	A22: Admin		90	1.5			30	60
Saturday	A31: Tea break		30	0.5			30
Monday	A10: Counselling after result		30	0.5		30
Monday	A11: Adherence counselling		30	0.5		30
Monday	A12: Educational messages to patients about HIV, treatment adherence		30	0.5			30
Monday	A22: Admin		120	2							60	60
Monday	A23: Short and clinical follow-up with HIV and TB patients		60	1			30	30
Monday	A13: Counselling and enrolment in TasP study		60	1				30	30
Monday	A31: Tea break		10	0.166667	10
Monday	A27: Staff supervision related to HIV and TB care		30	0.5	30
Monday	A14: Collection of bloods		30	0.5					30
Tuesday	A23: Short and clinical follow-up with HIV and TB patients		60	1	30	30
Tuesday	A13: Counselling and enrolment in TasP study		60	1			60
Tuesday	A14: Collection of bloods		30	0.5		30
Tuesday	A10: Counselling after result		30	0.5				30
Tuesday	A12: Educational messages to patients about HIV, treatment adherence		30	0.5				30
Tuesday	A22: Admin		120	2							60	60
Tuesday	A31: Tea break		10	0.166667	10
Tuesday	A11: Adherence counselling		30	0.5					30
Tuesday	A30: Lunch break		60	1						60
Wednesday	A10: Counselling after result		30	0.5			30
Wednesday	A11: Adherence counselling		30	0.5			30
Wednesday	A12: Educational messages to patients about HIV, treatment adherence		30	0.5				30
Wednesday	A27: Staff supervision related to HIV and TB care		30	0.5	30
Wednesday	A22: Admin		120	2							60	60
Wednesday	A31: Tea break		10	0.166667	10
Wednesday	A13: Counselling and enrolment in TasP study		60	1		60
Wednesday	A14: Collection of bloods		30	0.5				30
Wednesday	A23: Short and clinical follow-up with HIV and TB patients		60	1					60
Thursday	A10: Counselling after result		30	0.5	30
Thursday	A11: Adherence counselling		30	0.5		30
Thursday	A12: Educational messages to patients about HIV, treatment adherence		30	0.5			30
Thursday	A13: Counselling and enrolment in TasP study		60	1			30	30
Thursday	A26: Meetings related to HIV and TB care		120	2								60	60
Thursday	A14: Collection of bloods		30	0.5				30
Thursday	A23: Short and clinical follow-up with HIV and TB patients		60	1					60
Thursday	A22: Admin		30	0.5							30
Thursday	A17: Liaison with correctional staff and inmates		60	1							60
Friday	A12: Educational messages to patients about HIV, treatment adherence		30	0.5	30
Friday	A13: Counselling and enrolment in TasP study		60	1		60
Friday	A14: Collection of bloods		30	0.5			30
Friday	A10: Counselling after result		30	0.5			30
Friday	A12: Educational messages to patients about HIV, treatment adherence		30	0.5				30
Friday	A23: Short and clinical follow-up with HIV and TB patients		60	1				30	30
Friday	A22: Admin		30	0.5					30
Friday	A31: Tea break		10	0.166667	10
Monday	A01: Gathering inmates to be tested		30	0.5	30
Monday	A02: Finding patients for clinic visits, group test		30	0.5	30
Monday	A03: Escorting inmates to clinic visits		60	1		60
Tuesday	A01: Gathering inmates to be tested		30	0.5	30
Tuesday	A02: Finding patients for clinic visits, group test		30	0.5	30
Tuesday	A03: Escorting inmates to clinic visits		60	1		60
Wednesday	A01: Gathering inmates to be tested		30	0.5	30
Wednesday	A02: Finding patients for clinic visits, group test		30	0.5	30
Wednesday	A03: Escorting inmates to clinic visits		60	1		60
Thursday	A01: Gathering inmates to be tested		30	0.5	30
Thursday	A02: Finding patients for clinic visits, group test		30	0.5	30
Thursday	A03: Escorting inmates to clinic visits		60	1		60
Friday	A01: Gathering inmates to be tested		30	0.5	30
Friday	A02: Finding patients for clinic visits, group test		30	0.5	30
Friday	A03: Escorting inmates to clinic visits		60	1		60
Monday	A02: Finding patients for clinic visits, group test		30	0.5	30
Monday	A03: Escorting inmates to clinic visits		270	4.5	30	60	60	60	60
Monday	A30: Lunch break		60	1						60
Monday	A17: Liaison with correctional staff and inmates		30	0.5							30
Tuesday	A02: Finding patients for clinic visits, group test		30	0.5	30
Tuesday	A03: Escorting inmates to clinic visits		270	4.5	30	60	60	60	60
Tuesday	A30: Lunch break		60	1						60
Tuesday	A17: Liaison with correctional staff and inmates		30	0.5							30
Wednesday	A02: Finding patients for clinic visits, group test		30	0.5	30
Wednesday	A03: Escorting inmates to clinic visits		270	4.5	30	60	60	60	60
Wednesday	A30: Lunch break		60	1						60
Wednesday	A17: Liaison with correctional staff and inmates		30	0.5							30
Thursday	A02: Finding patients for clinic visits, group test		30	0.5	30
Thursday	A03: Escorting inmates to clinic visits		270	4.5	30	60	60	60	60
Thursday	A30: Lunch break		60	1						60
Thursday	A17: Liaison with correctional staff and inmates		30	0.5							30
Friday	A02: Finding patients for clinic visits, group test		30	0.5	30
Friday	A03: Escorting inmates to clinic visits		270	4.5	30	60	60	60	60
Friday	A30: Lunch break		60	1						60
Friday	A17: Liaison with correctional staff and inmates		30	0.5							30
Saturday	A17: Liaison with correctional staff and inmates		30	0.5	30
Saturday	A30: Lunch break		60	1						60
Sunday	A17: Liaison with correctional staff and inmates		30	0.5	30
Sunday	A30: Lunch break		60	1						60
Monday	A22: Admin		10	0.166667	10
Monday	A18: Distribution of TB and HIV drugs		140	2.33333	30	60	50
Monday	A31: Tea break		10	0.166667			10
Monday	A17: Liaison with correctional staff and inmates		30	0.5	30
Monday	A30: Lunch break		90	1.5					30	60
Tuesday	A22: Admin		10	0.166667	10
Tuesday	A18: Distribution of TB and HIV drugs		140	2.33333	30	60	50
Tuesday	A31: Tea break		10	0.166667			10
Tuesday	A30: Lunch break		90	1.5					30	60
Wednesday	A18: Distribution of TB and HIV drugs		140	2.33333	30	60	50
Wednesday	A22: Admin		10	0.166667	10
Wednesday	A31: Tea break		10	0.166667			10
Wednesday	A30: Lunch break		90	1.5					30	60
Thursday	A26: Meetings related to HIV and TB care		60	1								60
Thursday	A18: Distribution of TB and HIV drugs		160	2.66667	50	60	50
Thursday	A31: Tea break		10	0.166667			10
Thursday	A30: Lunch break		90	1.5					30	60
Friday	A18: Distribution of TB and HIV drugs		140	2.33333			60	50	30
Friday	A22: Admin		10	0.166667	10
Friday	A31: Tea break		10	0.166667			10
Friday	A30: Lunch break		90	1.5					30	60
Saturday	A18: Distribution of TB and HIV drugs		170	2.83333	30	60	50	30
Saturday	A22: Admin		10	0.166667	10
Saturday	A31: Tea break		10	0.166667			10
Saturday	A30: Lunch break		90	1.5					30	60
Sunday	A17: Liaison with correctional staff and inmates		50	0.833333	50
Sunday	A18: Distribution of TB and HIV drugs		60	1		60
Sunday	A22: Admin		10	0.166667	10
Sunday	A31: Tea break		10	0.166667			10
Sunday	A30: Lunch break		90	1.5					30	60
Monday	A29: Pre-departure counselling and referral planning		120	2		30	60	30
Monday	A17: Liaison with correctional staff and inmates		30	0.5	30
Monday	A22: Admin		30	0.5		30
Tuesday	A29: Pre-departure counselling and referral planning		120	2	60	60
Tuesday	A17: Liaison with correctional staff and inmates		30	0.5			30
Tuesday	A22: Admin		30	0.5			30
Wednesday	A29: Pre-departure counselling and referral planning		120	2	60	60
Wednesday	A17: Liaison with correctional staff and inmates		30	0.5			30
Wednesday	A22: Admin		30	0.5				30
Thursday	A29: Pre-departure counselling and referral planning		120	2	60	60
Thursday	A22: Admin		30	0.5			30
Thursday	A17: Liaison with correctional staff and inmates		30	0.5			30
Friday	A29: Pre-departure counselling and referral planning		120	2	60	60
Friday	A22: Admin		30	0.5			30
Friday	A17: Liaison with correctional staff and inmates		30	0.5			30
Saturday	A30: Lunch break		60	1						60
Saturday	A22: Admin		30	0.5	30
Saturday	A29: Pre-departure counselling and referral planning		120	2	30	60	30
Sunday	A30: Lunch break		60	1						60
Sunday	A22: Admin		30	0.5	30
Sunday	A29: Pre-departure counselling and referral planning		120	2	30	60	30
Monday	A22: Admin		120	2	60	60
Monday	A31: Tea break		20	0.333333			20
Monday	A17: Liaison with correctional staff and inmates		120	2							60	60
Monday	A30: Lunch break		60	1						60
Tuesday	A22: Admin		120	2	60	60
Tuesday	A31: Tea break		20	0.333333			20
Tuesday	A30: Lunch break		60	1						60
Tuesday	A17: Liaison with correctional staff and inmates		120	2							60	60
Wednesday	A22: Admin		120	2	60	60
Wednesday	A31: Tea break		20	0.333333			20
Wednesday	A30: Lunch break		60	1						60
Wednesday	A17: Liaison with correctional staff and inmates		120	2							60	60
Thursday	A22: Admin		120	2	60	60
Thursday	A31: Tea break		20	0.333333			20
Thursday	A30: Lunch break		60	1						60
Thursday	A17: Liaison with correctional staff and inmates		120	2							60	60
Friday	A22: Admin		120	2	60	60
Friday	A31: Tea break		20	0.333333			20
Friday	A30: Lunch break		120	2						60	60
Friday	A17: Liaison with correctional staff and inmates		120	2							60	60
Saturday	A22: Admin		120	2	60	60
Saturday	A31: Tea break		20	0.333333			20
Saturday	A30: Lunch break		60	1						60
Saturday	A17: Liaison with correctional staff and inmates		120	2							60	60
Sunday	A22: Admin		120	2	60	60
Sunday	A31: Tea break		20	0.333333			20
Sunday	A30: Lunch break		60	1						60
Sunday	A17: Liaison with correctional staff and inmates		120	2							60	60
Monday	A29: Pre-departure counselling and referral planning		90	1.5			60	30
Monday	A22: Admin		90	1.5	60	30
Monday	A17: Liaison with correctional staff and inmates		30	0.5		30
Monday	A31: Tea break		10	0.166667												10
Tuesday	A29: Pre-departure counselling and referral planning		90	1.5			60	30
Tuesday	A22: Admin		90	1.5	60	30
Tuesday	A17: Liaison with correctional staff and inmates		30	0.5		30
Tuesday	A31: Tea break		10	0.166667												10
Wednesday	A29: Pre-departure counselling and referral planning		90	1.5			60	30
Wednesday	A22: Admin		90	1.5	60	30
Wednesday	A17: Liaison with correctional staff and inmates		30	0.5		30
Wednesday	A31: Tea break		10	0.166667												10
Thursday	A29: Pre-departure counselling and referral planning		90	1.5			60	30
Thursday	A22: Admin		90	1.5	60	30
Thursday	A17: Liaison with correctional staff and inmates		30	0.5		30
Thursday	A31: Tea break		10	0.166667												10
Friday	A29: Pre-departure counselling and referral planning		90	1.5			60	30
Friday	A22: Admin		90	1.5	60	30
Friday	A17: Liaison with correctional staff and inmates		30	0.5		30
Friday	A31: Tea break		10	0.166667												10
Monday	A18: Distribution of TB and HIV drugs		120	2	60	30	30
Monday	A17: Liaison with correctional staff and inmates		30	0.5			30
Monday	A22: Admin		30	0.5				30
Monday	A31: Tea break		10	0.166667		10
Monday	A30: Lunch break		60	1					30	30
Tuesday	A18: Distribution of TB and HIV drugs		120	2	60	30	30
Tuesday	A22: Admin		30	0.5			30
Tuesday	A17: Liaison with correctional staff and inmates		30	0.5				30
Tuesday	A30: Lunch break		60	1					30	30
Tuesday	A31: Tea break		10	0.166667		10
Wednesday	A31: Tea break		10	0.166667		10
Wednesday	A18: Distribution of TB and HIV drugs		120	2	60	30	30
Wednesday	A19: Storage of TB and HIV drugs		180	3						30	60	60	30
Wednesday	A22: Admin		30	0.5			30
Wednesday	A25: Management and upload of HIV and TB data		30	0.5				30
Wednesday	A17: Liaison with correctional staff and inmates		30	0.5				30
Wednesday	A30: Lunch break		60	1					30	30
Thursday	A18: Distribution of TB and HIV drugs		60	1	60
Thursday	A22: Admin		30	0.5				30
Thursday	A30: Lunch break		60	1					30	30
Thursday	A31: Tea break		10	0.166667		10
Thursday	A17: Liaison with correctional staff and inmates		30	0.5			30
Friday	A18: Distribution of TB and HIV drugs		120	2	60		30	30
Friday	A30: Lunch break		10	0.166667		10
Friday	A22: Admin		30	0.5			30
Friday	A31: Tea break		60	1					30	30
Friday	A17: Liaison with correctional staff and inmates		30	0.5				30
Saturday	A18: Distribution of TB and HIV drugs		120	2	60	30	30
Saturday	A22: Admin		30	0.5			30
Saturday	A30: Lunch break		60	1					30	30
Saturday	A31: Tea break		10	0.166667		10
Sunday	A18: Distribution of TB and HIV drugs		120	2	60	30	30
Sunday	A22: Admin		30	0.5			30
Sunday	A30: Lunch break		60	1					30	30
Sunday	A31: Tea break		10	0.166667		10
Monday	A11: Adherence counselling		180	3	60	60						60
Monday	A04: Group counselling		30	0.5			30
Monday	A05: Pre-testing counselling		30	0.5				30
Monday	A06: Screening for HIV		30	0.5				30
Monday	A07: Testing for HIV		30	0.5					30
Monday	A12: Educational messages to patients about HIV, treatment adherence		30	0.5							30
Monday	A30: Lunch break		90	1.5					30	60
Monday	A31: Tea break		30	0.5			30
Monday	A10: Counselling after result		15	0.25							15
Tuesday	A17: Liaison with correctional staff and inmates		30	0.5	30
Tuesday	A11: Adherence counselling		150	2.5	30	60	30					30
Tuesday	A04: Group counselling		30	0.5				30
Tuesday	A05: Pre-testing counselling		30	0.5					30
Tuesday	A06: Screening for HIV		30	0.5							30
Tuesday	A07: Testing for HIV		30	0.5							30
Tuesday	A30: Lunch break		90	1.5					30	60
Tuesday	A31: Tea break		30	0.5			30
Wednesday	A12: Educational messages to patients about HIV, treatment adherence		30	0.5								30
Wednesday	A11: Adherence counselling		150	2.5	60	60						30
Wednesday	A04: Group counselling		30	0.5			30
Wednesday	A05: Pre-testing counselling		30	0.5					30
Wednesday	A06: Screening for HIV		30	0.5				30
Wednesday	A07: Testing for HIV		30	0.5				30
Wednesday	A30: Lunch break		90	1.5					30	60
Wednesday	A31: Tea break		30	0.5			30
Wednesday	A10: Counselling after result		15	0.25							15
Thursday	A12: Educational messages to patients about HIV, treatment adherence		30	0.5								30
Thursday	A17: Liaison with correctional staff and inmates		30	0.5	30
Thursday	A04: Group counselling		30	0.5	30
Thursday	A05: Pre-testing counselling		30	0.5		30
Thursday	A06: Screening for HIV		30	0.5			30
Thursday	A10: Counselling after result		15	0.25				15
Thursday	A11: Adherence counselling		180	3	60	60					30		30
Thursday	A12: Educational messages to patients about HIV, treatment adherence		30	0.5					30
Thursday	A30: Lunch break		90	1.5					30	60
Friday	A04: Group counselling		30	0.5			30
Friday	A04: Group counselling		30	0.5			30
Friday	A05: Pre-testing counselling		30	0.5				30
Friday	A06: Screening for HIV		30	0.5				30
Friday	A07: Testing for HIV		30	0.5					30
Friday	A10: Counselling after result		15	0.25							15
Friday	A11: Adherence counselling		180	3	60	60					30	30
Friday	A30: Lunch break		90	1.5					30	60
Friday	A31: Tea break		30	0.5			30
Friday	A12: Educational messages to patients about HIV, treatment adherence		30	0.5								30
Saturday	A04: Group counselling		30	0.5		30
Saturday	A05: Pre-testing counselling		30	0.5		30
Saturday	A06: Screening for HIV		30	0.5			30
Saturday	A07: Testing for HIV		30	0.5				30
Saturday	A11: Adherence counselling		90	1.5	60			30
Saturday	A10: Counselling after result		15	0.25				15
Sunday	A04: Group counselling		30	0.5		30
Sunday	A06: Screening for HIV		30	0.5			30
Sunday	A03: Escorting inmates to clinic visits		30	0.5				30
Sunday	A11: Adherence counselling		90	1.5	60				30
Sunday	A10: Counselling after result		15	0.25				15
Sunday	A05: Pre-testing counselling		30	0.5		30
Monday	A04: Group counselling		30	0.5	30
Monday	A12: Educational messages to patients about HIV, treatment adherence		30	0.5	30
Monday	A05: Pre-testing counselling		15	0.25		15
Monday	A07: Testing for HIV		15	0.25		15
Monday	A10: Counselling after result		15	0.25		15
Monday	A08: Symptom screening for TB		30	0.5			30
Monday	A16: ART maintenance		15	0.25			15
Monday	A20: Sending specimens to lab		5	0.0833333					5
Monday	A14: Collection of bloods		15	0.25			15
Tuesday	A16: ART maintenance		15	0.25			15
Tuesday	A18: Distribution of TB and HIV drugs		15	0.25		15
Tuesday	A22: Admin		60	1					30			30
Tuesday	A27: Staff supervision related to HIV and TB care		120	2	60	60
Tuesday	A30: Lunch break		60	1						60
Wednesday	A23: Short and clinical follow-up with HIV and TB patients		270	4.5	30	60	60	60	60
Wednesday	A22: Admin		60	1	30							30
Wednesday	A30: Lunch break		60	1						60
Wednesday	A06: Screening for HIV		15	0.25							15
Wednesday	A18: Distribution of TB and HIV drugs		30	0.5							30
Wednesday	A17: Liaison with correctional staff and inmates		30	0.5								30
Thursday	A12: Educational messages to patients about HIV, treatment adherence		30	0.5	30
Thursday	A04: Group counselling		30	0.5	30
Thursday	A08: Symptom screening for TB		60	1	30	30
Thursday	A10: Counselling after result		15	0.25		15
Thursday	A18: Distribution of TB and HIV drugs		30	0.5		15					15
Thursday	A22: Admin		60	1			30						30
Thursday	A16: ART maintenance		15	0.25			15
Thursday	A14: Collection of bloods		15	0.25			15
Thursday	A17: Liaison with correctional staff and inmates		30	0.5				30
Friday	A12: Educational messages to patients about HIV, treatment adherence		30	0.5	30
Friday	A04: Group counselling		30	0.5	30
Friday	A08: Symptom screening for TB		60	1		30					30
Friday	A10: Counselling after result		15	0.25		15
Friday	A18: Distribution of TB and HIV drugs		30	0.5		15							15
Friday	A22: Admin		30	0.5			30
Friday	A16: ART maintenance		15	0.25			15
Friday	A20: Sending specimens to lab		5	0.0833333			5
Friday	A30: Lunch break		60	1						60
Saturday	A12: Educational messages to patients about HIV, treatment adherence		30	0.5	30
Saturday	A04: Group counselling		30	0.5	30
Saturday	A08: Symptom screening for TB		60	1		30					30
Saturday	A10: Counselling after result		15	0.25		15
Saturday	A18: Distribution of TB and HIV drugs		15	0.25		15
Saturday	A22: Admin		60	1									60
Monday	A30: Lunch break		90	1.5					30	60
Monday	A04: Group counselling		30	0.5	30
Monday	A05: Pre-testing counselling		20	0.333333		20
Monday	A06: Screening for HIV		10	0.166667		10
Monday	A07: Testing for HIV		15	0.25			15
Monday	A08: Symptom screening for TB		10	0.166667				10
Monday	A10: Counselling after result		10	0.166667				10
Monday	A12: Educational messages to patients about HIV, treatment adherence		10	0.166667							10
Monday	A22: Admin		30	0.5							30
Tuesday	A04: Group counselling		30	0.5	30
Tuesday	A05: Pre-testing counselling		20	0.333333	20
Tuesday	A06: Screening for HIV		10	0.166667		10
Tuesday	A07: Testing for HIV		15	0.25		15
Tuesday	A08: Symptom screening for TB		10	0.166667			10
Tuesday	A10: Counselling after result		10	0.166667				10
Tuesday	A12: Educational messages to patients about HIV, treatment adherence		10	0.166667				10
Tuesday	A22: Admin		30	0.5							30
Tuesday	A31: Tea break		30	0.5			30
Wednesday	A30: Lunch break		90	1.5					30	60
Wednesday	A04: Group counselling		30	0.5	30
Wednesday	A05: Pre-testing counselling		20	0.333333	20
Wednesday	A06: Screening for HIV		10	0.166667		10
Wednesday	A07: Testing for HIV		15	0.25		15
Wednesday	A08: Symptom screening for TB		10	0.166667			10
Wednesday	A10: Counselling after result		10	0.166667				10
Wednesday	A12: Educational messages to patients about HIV, treatment adherence		10	0.166667				10
Wednesday	A22: Admin		30	0.5							30
Thursday	A04: Group counselling		30	0.5	30
Thursday	A05: Pre-testing counselling		20	0.333333	20
Thursday	A06: Screening for HIV		10	0.166667		10
Thursday	A07: Testing for HIV		15	0.25		15
Thursday	A08: Symptom screening for TB		10	0.166667			10
Thursday	A10: Counselling after result		10	0.166667			10
Thursday	A12: Educational messages to patients about HIV, treatment adherence		10	0.166667				10
Thursday	A30: Lunch break		90	1.5				30	60
Thursday	A31: Tea break		30	0.5				30
Friday	A27: Staff supervision related to HIV and TB care		60	1	60
Friday	A30: Lunch break		90	1.5					30	60
Friday	A31: Tea break		30	0.5			30
Friday	A09: Collection of sputum samples		30	0.5			30
Friday	A05: Pre-testing counselling		20	0.333333				20
Friday	A06: Screening for HIV		10	0.166667				10
Friday	A07: Testing for HIV		15	0.25							15
Friday	A08: Symptom screening for TB		10	0.166667							10
Friday	A12: Educational messages to patients about HIV, treatment adherence		10	0.166667								10
Saturday	A14: Collection of bloods		20	0.333333	20
Saturday	A06: Screening for HIV		10	0.166667	10
Saturday	A07: Testing for HIV		15	0.25		15
Saturday	A31: Tea break		30	0.5			30
Saturday	A10: Counselling after result		10	0.166667			10
Sunday	A14: Collection of bloods		20	0.333333	20
Sunday	A06: Screening for HIV		10	0.166667	10
Sunday	A07: Testing for HIV		15	0.25		15
Sunday	A31: Tea break		30	0.5			30
Sunday	A10: Counselling after result		10	0.166667			10
Monday	A23: Short and clinical follow-up with HIV and TB patients		90	1.5	30						30					30
Monday	A08: Symptom screening for TB		40	0.666667	30	10
Monday	A06: Screening for HIV		10	0.166667		10
Monday	A27: Staff supervision related to HIV and TB care		10	0.166667		10
Monday	A17: Liaison with correctional staff and inmates		15	0.25		15
Monday	A12: Educational messages to patients about HIV, treatment adherence		10	0.166667		10
Monday	A07: Testing for HIV		10	0.166667	5	5
Monday	A10: Counselling after result		10	0.166667			10
Monday	A15: ART initiation		70	1.16667			35						35
Tuesday	A23: Short and clinical follow-up with HIV and TB patients		30	0.5	30
Tuesday	A08: Symptom screening for TB		40	0.666667	30	10
Tuesday	A06: Screening for HIV		10	0.166667		10
Tuesday	A18: Distribution of TB and HIV drugs		120	2							30	60	30
Tuesday	A10: Counselling after result		10	0.166667		10
Tuesday	A15: ART initiation		35	0.583333		35
Tuesday	A16: ART maintenance		10	0.166667			10
Tuesday	A14: Collection of bloods		5	0.0833333			5
Tuesday	A22: Admin		30	0.5									30
Wednesday	A23: Short and clinical follow-up with HIV and TB patients		90	1.5	30						30					30
Wednesday	A08: Symptom screening for TB		40	0.666667	30	10
Wednesday	A06: Screening for HIV		10	0.166667		10
Wednesday	A27: Staff supervision related to HIV and TB care		10	0.166667		10
Wednesday	A16: ART maintenance		10	0.166667		10
Wednesday	A14: Collection of bloods		5	0.0833333		5
Wednesday	A11: Adherence counselling		10	0.166667		10
Wednesday	A17: Liaison with correctional staff and inmates		15	0.25			15
Thursday	A22: Admin		60	1									60
Thursday	A23: Short and clinical follow-up with HIV and TB patients		90	1.5	30						30					30
Thursday	A08: Symptom screening for TB		40	0.666667	30	10
Thursday	A06: Screening for HIV		10	0.166667		10
Thursday	A05: Pre-testing counselling		10	0.166667		10
Thursday	A07: Testing for HIV		10	0.166667		10
Thursday	A10: Counselling after result		10	0.166667		10
Thursday	A15: ART initiation		35	0.583333		10	25
Thursday	A18: Distribution of TB and HIV drugs		120	2								60	60
Thursday	A16: ART maintenance		10	0.166667		10
Friday	A23: Short and clinical follow-up with HIV and TB patients		90	1.5	30						30					30
Friday	A08: Symptom screening for TB		40	0.666667	30	10
Friday	A06: Screening for HIV		10	0.166667		10
Friday	A10: Counselling after result		10	0.166667		10
Friday	A16: ART maintenance		10	0.166667		10
Friday	A14: Collection of bloods		5	0.0833333		5
Friday	A20: Sending specimens to lab		5	0.0833333					5
Friday	A11: Adherence counselling		10	0.166667		10
Friday	A15: ART initiation		35	0.583333		5	30
Saturday	A23: Short and clinical follow-up with HIV and TB patients		90	1.5	30						30					30
Saturday	A08: Symptom screening for TB		40	0.666667	30	10
Saturday	A06: Screening for HIV		10	0.166667		10
Saturday	A10: Counselling after result		10	0.166667		10
Saturday	A22: Admin		60	1									60
Saturday	A15: ART initiation		35	0.583333		30	5
Sunday	A23: Short and clinical follow-up with HIV and TB patients		60	1	30						30
Sunday	A08: Symptom screening for TB		40	0.666667	30	10
Sunday	A06: Screening for HIV		10	0.166667		10
Sunday	A22: Admin		60	1									60
Sunday	A29: Pre-departure counselling and referral planning		30	0.5		30
Sunday	A30: Lunch break		60	1						60
Monday	A12: Educational messages to patients about HIV, treatment adherence		30	0.5								30
Monday	A22: Admin		150	2.5		60	30				30	30
Monday	A29: Pre-departure counselling and referral planning		90	1.5	30								60
Monday	A31: Tea break		30	0.5		30
Monday	A27: Staff supervision related to HIV and TB care		30	0.5	30
Monday	A17: Liaison with correctional staff and inmates		60	1			30						30
Monday	A30: Lunch break		60	1						60
Tuesday	A22: Admin		90	1.5	30						30	30
Tuesday	A29: Pre-departure counselling and referral planning		60	1		30	30
Tuesday	A12: Educational messages to patients about HIV, treatment adherence		30	0.5								30
Tuesday	A27: Staff supervision related to HIV and TB care		30	0.5	30
Tuesday	A17: Liaison with correctional staff and inmates		60	1			30						30
Tuesday	A31: Tea break		30	0.5		30
Tuesday	A30: Lunch break		60	1						60
Wednesday	A29: Pre-departure counselling and referral planning		90	1.5		30							60
Wednesday	A22: Admin		90	1.5	30						30	30
Wednesday	A27: Staff supervision related to HIV and TB care		30	0.5	30
Wednesday	A12: Educational messages to patients about HIV, treatment adherence		30	0.5								30
Wednesday	A17: Liaison with correctional staff and inmates		30	0.5			30
Wednesday	A31: Tea break		30	0.5		30
Wednesday	A30: Lunch break		60	1						60
Thursday	A27: Staff supervision related to HIV and TB care		90	1.5	30								60
Thursday	A27: Staff supervision related to HIV and TB care		90	1.5	30								60
Thursday	A22: Admin		90	1.5	30						30	30
Thursday	A31: Tea break		30	0.5	30
Thursday	A29: Pre-departure counselling and referral planning		60	1		30	30
Thursday	A12: Educational messages to patients about HIV, treatment adherence		30	0.5								30
Thursday	A30: Lunch break		60	1						60
Thursday	A17: Liaison with correctional staff and inmates		30	0.5			30
Friday	A27: Staff supervision related to HIV and TB care		90	1.5	30								60
Friday	A22: Admin		90	1.5	30						30	30
Friday	A31: Tea break		30	0.5		30
Friday	A29: Pre-departure counselling and referral planning		60	1		30	30
Friday	A12: Educational messages to patients about HIV, treatment adherence		30	0.5								30
Friday	A30: Lunch break		60	1						60
Friday	A17: Liaison with correctional staff and inmates		30	0.5			30
Monday	A27: Staff supervision related to HIV and TB care		30	0.5	30
Monday	A31: Tea break		60	1						60
Monday	A17: Liaison with correctional staff and inmates		30	0.5	30
Tuesday	A27: Staff supervision related to HIV and TB care		120	2		60	60
Tuesday	A26: Meetings related to HIV and TB care		120	2				60	60
Tuesday	A31: Tea break		30	0.5	30
Tuesday	A30: Lunch break		60	1						60
Tuesday	A17: Liaison with correctional staff and inmates		30	0.5	30
Wednesday	A27: Staff supervision related to HIV and TB care		240	4		60	60	60	60
Tuesday	A27: Staff supervision related to HIV and TB care		240	4		60	60	60	60
Wednesday	A31: Tea break		30	0.5	30
Wednesday	A30: Lunch break		60	1						60
Wednesday	A17: Liaison with correctional staff and inmates		30	0.5	30
Thursday	A26: Meetings related to HIV and TB care		120	2								60	60
Thursday	A27: Staff supervision related to HIV and TB care		240	4		60	60	60	60
Thursday	A30: Lunch break		60	1						60
Thursday	A31: Tea break		30	0.5	30
Thursday	A17: Liaison with correctional staff and inmates		30	0.5	30
Friday	A27: Staff supervision related to HIV and TB care		240	4		60	60	60	60
Friday	A31: Tea break		30	0.5	30
Friday	A30: Lunch break		60	1						60
Friday	A17: Liaison with correctional staff and inmates		30	0.5	30
Monday	A32: Other, specify	allocation of duties to peers educators	60	1							60
Wednesday	A32: Other, specify	allocation of duties to the peer educators	60	1							60

## Sheet: Hours worked_data
Day of the week	Start time	End time
Monday	07:00:00	15:30:00
Tuesday	07:00:00	15:30:00
Wednesday	07:00:00	15:30:00
Thursday	07:00:00	15:30:00
Friday	07:00:00	15:30:00
Monday	07:00:00	15:30:00
Tuesday	07:00:00	15:30:00
Wednesday	07:00:00	15:30:00
Thursday	07:00:00	15:30:00
Friday	07:00:00	15:30:00
Monday	07:00:00	15:30:00
Tuesday	07:00:00	15:30:00
Wednesday	07:00:00	15:30:00
Thursday	07:00:00	15:30:00
Friday	07:00:00	15:30:00
Saturday	07:00:00	15:30:00
Sunday	07:00:00	15:30:00
Monday	07:00:00	15:30:00
Tuesday	07:00:00	15:30:00
Wednesday	07:00:00	15:30:00
Thursday	07:00:00	15:30:00
Friday	07:00:00	15:30:00
Saturday	07:00:00	15:30:00
Sunday	07:00:00	15:30:00
Monday	08:00:00	16:00:00
Tuesday	08:00:00	16:00:00
Wednesday	08:00:00	16:00:00
Thursday	08:00:00	16:00:00
Friday	08:00:00	16:00:00
Saturday	07:00:00	15:30:00
Saturday	07:00:00	15:30:00
Monday	07:00:00	17:00:00
Tuesday	07:00:00	17:00:00
Wednesday	07:00:00	17:00:00
Thursday	07:00:00	17:00:00
Friday	07:00:00	17:00:00
Saturday	07:00:00	17:00:00
Sunday	07:00:00	17:00:00
Monday	07:00:00	15:30:00
Tuesday	07:00:00	15:30:00
Wednesday	07:00:00	15:30:00
Thursday	07:00:00	15:30:00
Friday	07:00:00	15:30:00
Saturday	07:00:00	15:00:00
Sunday	07:00:00	14:00:00
Monday	07:00:00	15:30:00
Tuesday	07:00:00	15:30:00
Wednesday	07:00:00	15:30:00
Thursday	07:00:00	15:30:00
Friday	07:00:00	15:30:00
Monday	07:00:00	15:30:00
Tuesday	07:00:00	15:30:00
Wednesday	07:00:00	15:30:00
Thursday	07:00:00	15:30:00
Friday	07:00:00	15:30:00
Monday	07:00:00	15:30:00
Tuesday	07:00:00	15:30:00
Wednesday	07:00:00	15:30:00
Thursday	07:00:00	15:30:00
Friday	07:00:00	15:30:00
Monday	07:00:00	16:00:00
Tuesday	07:00:00	17:00:00
Wednesday	07:00:00	17:00:00
Thursday	07:00:00	17:00:00
Friday	07:00:00	17:00:00
Saturday	07:00:00	16:00:00
Sunday	07:00:00	16:00:00
Monday	07:00:00	16:00:00
Tuesday	07:00:00	17:00:00
Wednesday	07:00:00	17:00:00
Thursday	07:00:00	17:00:00
Friday	07:00:00	16:00:00
Saturday	07:00:00	16:00:00
Sunday	07:00:00	16:00:00
Monday	07:00:00	17:00:00
Tuesday	07:00:00	17:00:00
Wednesday	07:00:00	17:00:00
Thursday	07:00:00	17:00:00
Friday	07:00:00	17:00:00
Saturday	07:00:00	17:00:00
Sunday	07:00:00	17:00:00
Monday	07:00:00	15:30:00
Tuesday	07:00:00	15:30:00
Wednesday	07:00:00	15:30:00
Thursday	07:00:00	15:30:00
Friday	07:00:00	15:30:00
Monday	07:00:00	17:00:00
Tuesday	07:00:00	17:00:00
Wednesday	07:00:00	17:00:00
Thursday	07:00:00	17:00:00
Friday	07:00:00	17:00:00
Saturday	07:00:00	17:00:00
Sunday	07:00:00	17:00:00
Monday	07:00:00	17:00:00
Tuesday	07:00:00	17:00:00
Wednesday	07:00:00	17:00:00
Thursday	07:00:00	17:00:00
Friday	07:00:00	17:00:00
Saturday	07:00:00	17:00:00
Sunday	07:00:00	17:00:00
Monday	07:00:00	16:00:00
Tuesday	07:00:00	17:00:00
Wednesday	07:00:00	17:00:00
Thursday	07:00:00	17:00:00
Friday	07:00:00	16:00:00
Saturday	07:00:00	16:00:00
Sunday	07:00:00	16:00:00
Monday	07:00:00	16:00:00
Tuesday	07:00:00	16:00:00
Wednesday	07:00:00	16:00:00
Thursday	07:00:00	16:00:00
Friday	07:00:00	16:00:00
Saturday	07:00:00	16:00:00
Sunday	07:00:00	16:00:00
Monday	07:00:00	17:00:00
Tuesday	07:00:00	17:00:00
Wednesday	07:00:00	17:00:00
Thursday	07:00:00	17:00:00
Friday	07:00:00	17:00:00
Friday	07:00:00	16:00:00
Sunday	07:00:00	16:00:00
Monday	07:00:00	15:30:00
Tuesday	07:00:00	15:30:00
Wednesday	07:00:00	15:30:00
Thursday	07:00:00	15:30:00
Friday	07:00:00	15:30:00
Monday	07:00:00	17:00:00
Tuesday	07:00:00	17:00:00
Wednesday	07:00:00	17:00:00
Thursday	07:00:00	17:00:00
Friday	07:00:00	17:00:00
Saturday	07:00:00	16:00:00
Sunday	07:00:00	16:00:00
Monday	07:00:00	15:30:00
Tuesday	07:00:00	15:30:00
Wednesday	07:00:00	15:30:00
Thursday	07:00:00	15:30:00
Friday	07:00:00	15:30:00
Saturday	07:00:00	15:30:00
Sunday	07:00:00	15:30:00
Monday	08:00:00	15:30:00
Tuesday	08:00:00	15:30:00
Wednesday	08:00:00	15:30:00
Thursday	08:00:00	15:30:00
Friday	08:00:00	15:30:00
Monday	07:00:00	15:30:00
Tuesday	07:00:00	15:30:00
Wednesday	07:00:00	15:30:00
Thursday	07:00:00	15:30:00
Friday	07:00:00	15:30:00
Friday	07:00:00	15:00:00
Saturday	07:00:00	14:00:00
Monday	07:00:00	16:30:00
Tuesday	07:00:00	16:30:00
Wednesday	07:00:00	16:30:00
Thursday	07:00:00	16:30:00
Friday	07:00:00	16:30:00
Monday	07:00:00	15:30:00
Tuesday	07:00:00	15:30:00
Wednesday	07:00:00	15:30:00
Thursday	07:00:00	15:30:00
Friday	07:00:00	15:30:00
Monday	07:00:00	15:30:00
Tuesday	07:00:00	15:30:00
Wednesday	07:00:00	15:30:00
Thursday	07:00:00	15:30:00
Friday	07:00:00	15:30:00
Monday	08:00:00	17:00:00
Tuesday	08:00:00	17:00:00
Wednesday	08:00:00	17:00:00
Thursday	08:00:00	17:00:00
Friday	08:00:00	17:00:00
Monday	07:00:00	17:00:00
Tuesday	07:00:00	17:00:00
Wednesday	07:00:00	17:00:00
Thursday	07:00:00	17:00:00
Friday	07:00:00	17:00:00
Monday	08:00:00	17:00:00
Tuesday	08:00:00	17:00:00
Wednesday	08:00:00	17:00:00
Thursday	08:00:00	17:00:00
Friday	08:00:00	17:00:00
Monday	07:00:00	15:30:00
Tuesday	07:00:00	15:30:00
Wednesday	07:00:00	15:30:00
Thursday	07:00:00	15:30:00
Friday	07:00:00	15:30:00

## Sheet: Overtime_data
b) Do you ever work overtime?	c) If yes, how many hours per month do you work overtime?
1 = Yes	1 = Less than 5 hours
0 = No
1 = Yes	3 = More than 10 hours
0 = No
1 = Yes	2 = Between 6 and 10 hours
1 = Yes	2 = Between 6 and 10 hours
1 = Yes	3 = More than 10 hours
1 = Yes	3 = More than 10 hours
1 = Yes	3 = More than 10 hours
0 = No
1 = Yes	3 = More than 10 hours
1 = Yes	3 = More than 10 hours
1 = Yes	3 = More than 10 hours
1 = Yes	3 = More than 10 hours
1 = Yes	1 = Less than 5 hours
1 = Yes	1 = Less than 5 hours
0 = No
0 = No
0 = No
1 = Yes	3 = More than 10 hours
0 = No
1 = Yes	3 = More than 10 hours
0 = No
1 = Yes	3 = More than 10 hours
0 = No
0 = No
1 = Yes	1 = Less than 5 hours
0 = No
1 = Yes	3 = More than 10 hours
0 = No
1 = Yes	3 = More than 10 hours

## Sheet: Locator_data
c) Select type of participant (primary role)	c1) Specify, if other primary role	d) Does the participant have a secondary role?	d1) Select type of participant (secondary role)	d2) Specify; If other secondary role
C02: HTS Counsellor / Health Screener		0 = No
C02: HTS Counsellor / Health Screener		1 = Yes	C01: Adherence Counsellor
C18: Offender Management		0 = No
C16: Duty Officer		0 = No
C01: Adherence Counsellor		1 = Yes	C02: HTS Counsellor / Health Screener
C23: Data Associate		0 = No
C16: Duty Officer		0 = No
C16: Duty Officer		1 = Yes	C06: HIV Coordinator
C23: Data Associate		0 = No
C22: Research Assistant		0 = No
C15: Peer Education		0 = No
C15: Peer Education		0 = No
C15: Peer Education		0 = No
C15: Peer Education		0 = No
C15: Peer Education		0 = No
C14: Cell Caption		0 = No
C15: Peer Education		0 = No
C14: Cell Caption		0 = No
C14: Cell Caption		0 = No
C08: Clinical Officer		0 = No
C15: Peer Education		0 = No
C13: Xray Technician		0 = No
C12: Xpert Technician		0 = No
C12: Xpert Technician		0 = No
C10: Clinic in Charge		1 = Yes	C08: Clinical Officer
C04: Professional / Registered Nurse		0 = No
C16: Duty Officer		0 = No
C24: Other (please specify)	correctional officer	1 = Yes	C02: HTS Counsellor / Health Screener
C07: Pharmacist		0 = No
C24: Other (please specify)	reception officer	0 = No
C24: Other (please specify)	ACTING RECEPTION IN CHARGE	1 = Yes	C24: Other (please specify)	ACCOUNTS OFFICER
C24: Other (please specify)	Reception officer	0 = No
C07: Pharmacist		0 = No
C01: Adherence Counsellor		1 = Yes	C02: HTS Counsellor / Health Screener
C03: Enrolled Nurse		0 = No
C03: Enrolled Nurse		0 = No
C08: Clinical Officer		1 = Yes	C24: Other (please specify)	correctional officer
C17: Officer in Charge		0 = No
C21: Project Coordniator		1 = Yes	C04: Professional / Registered Nurse

## Sheet: Personnel_data
Repeat Instance	Cadre	If other cadre specify	Number of staff
1	C04: Professional/Registered Nurse		2
2	C06: HIV Coordinator		1
3	C09: Medical Doctor		1
4	C11: Health Manager		1
5	C15: Peer Educator		2
6	C19: Operations Manager		1
7	C02: HTS Counsellor/Health Screener		1
8	C23: Data Associate		1
1	C23: Data Associate		2
2	C06: HIV Coordinator		1
3	C09: Medical Doctor		1
1	C04: Professional/Registered Nurse		1
2	C24: Other	Clinical Nurse	1
1
1
1
1	C05: Professional/Registered Nurse (NIMART)		1
2	C24: Other	Clinical Professional Nurse	3
3	C04: Professional/Registered Nurse		1
1
1
1
1
1
1
1	C01: Adherence Counsellor		1
2	C04: Professional/Registered Nurse		1
3	C06: HIV Coordinator		1
4	C09: Medical Doctor		1
1
1
1
1
1
1	C04: Professional/Registered Nurse		1
2	C19: Operations Manager		1
3	C02: HTS Counsellor/Health Screener		1
4	C23: Data Associate		1
1
1
1
1
1
1
1
1
1
1	C01: Adherence Counsellor		3
2	C04: Professional/Registered Nurse		2
3	C22: Research Assistant		2
4	C23: Data Associate		2
1

## Sheet: Equipment_data
Activity code	Other activity	Equipment code	Quantity	Is the item shared?	If item shared, specify with whom?
A20: Sending specimens to lab		E12: Cooler Box	2	1 = Yes	shared with the other counsellors for all inmates
A32: Other, specify	preparing client or inmates list	E11: Table	1	1 = Yes	shared with other counsellor and staff for all inmates
A07: Testing for HIV		E11: Table	1	1 = Yes	shared with other counsellors for all inmates
A07: Testing for HIV		E03: Chairs	3	1 = Yes	shared with other counsellors among inmates
A07: Testing for HIV		E06: Fridge	1	1 = Yes	shared with other staff
A10: Counselling after result		E11: Table	1	1 = Yes	shared with other counsellors among inmates
A10: Counselling after result		E03: Chairs	3	1 = Yes	shared with other counsellors among inmates
A22: Admin		E11: Table	1	1 = Yes	shared with other counsellors among inmates
A22: Admin		E03: Chairs	1	1 = Yes	shared with other counsellors
A25: Management and upload of HIV and TB data		E11: Table	1	1 = Yes	shared with the other counsellor
A25: Management and upload of HIV and TB data		E03: Chairs	1	1 = Yes	shared with the other counsellor
A25: Management and upload of HIV and TB data		E07: Laptop / desktop computer	1	1 = Yes	shared with other counsellor
A04: Group counselling		E04: Desk	1	1 = Yes	correctional facility
A05: Pre-testing counselling		E04: Desk	1	1 = Yes	correctional facility
A12: Educational messages to patients about HIV, treatment adherence		E04: Desk	1	1 = Yes	correctional facility
A06: Screening for HIV		E03: Chairs	3	0 = No
A06: Screening for HIV		E09: Water basin/Sink	1	1 = Yes	staff
A06: Screening for HIV		E16: Storage Boxes	2	0 = No
A06: Screening for HIV		E16: Storage Boxes	2	0 = No
A07: Testing for HIV		E11: Table	1	0 = No
A07: Testing for HIV		E03: Chairs	3	0 = No
A07: Testing for HIV		E09: Water basin/Sink	1	1 = Yes	staff
A07: Testing for HIV		E16: Storage Boxes	2	1 = Yes	staff
A07: Testing for HIV		E06: Fridge	1	1 = Yes	staff
A22: Admin		E11: Table	1	1 = Yes	staff
A22: Admin		E03: Chairs	3	1 = Yes	staff
A25: Management and upload of HIV and TB data		E07: Laptop / desktop computer	1	1 = Yes	counsellor ffrom district clinic
A25: Management and upload of HIV and TB data		E11: Table	1	1 = Yes	other staff
A25: Management and upload of HIV and TB data		E03: Chairs	3	1 = Yes	other staff
A10: Counselling after result		E11: Table	1	1 = Yes	other staff
A10: Counselling after result		E03: Chairs	3	1 = Yes	other staff
A14: Collection of bloods		E16: Storage Boxes	2	1 = Yes	other staff
A32: Other, specify	PREPARE LIST NEW ADMISSION AND DO CELL FOLLOW UPS	E11: Table	1	1 = Yes	other staff
A32: Other, specify	ENSURING FOOD SUPPLY TO SICK INMATES ( SPECIAL DIET)	E02: Cell phone (Pre-paid)	1	0 = No
A32: Other, specify	ENSURING FOOD SUPPLY TO SICK INMATES ( SPECIAL DIET)	E11: Table	1	1 = Yes	OOTHER OFFICER
A32: Other, specify	SUPPLY TO SICK INMATES ( SPPECIAL DIET	E03: Chairs	2	1 = Yes	OTHER OFFICER
A32: Other, specify	ENSURING FOOD SUPPLY TO SICK INMATES ( SPECIAL DIET)	E05: Filing cabinets	4	1 = Yes	OTHER OFFICER AMONG INMATES
A32: Other, specify	ENSURING FOOD SUPPLY TO SICK INMATES ( SPECIAL DIET)	E15: Stapler/Staples	1	1 = Yes	OTHER OFFICERS
A32: Other, specify	ENSURING FOOD SUPPLY TO SICK INMATES ( SPECIAL DIET)	E18: Other, specify	1
A17: Liaison with correctional staff and inmates		E11: Table	1	1 = Yes	OTHER OFFICER
A17: Liaison with correctional staff and inmates		E03: Chairs	1	1 = Yes	OTHER OFFICER AMONG ALL INMATES
A29: Pre-departure counselling and referral planning		E11: Table	1	1 = Yes	OTHER OFFICER
A29: Pre-departure counselling and referral planning		E03: Chairs	1	1 = Yes	OTHER OFFICER AMONG INMATES
A30: Lunch break		E11: Table	1	1 = Yes	OTHER OFFICER
A30: Lunch break		E03: Chairs	1	0 = No
A05: Pre-testing counselling		E11: Table	1	1 = Yes	OTHER STAFF AMONG INMATES
A05: Pre-testing counselling		E03: Chairs	2	1 = Yes	WITH OTHER STAFF AMONG INMATES
A01: Gathering inmates to be tested		E11: Table	1	1 = Yes	Shared With the other staff
A01: Gathering inmates to be tested		E03: Chairs	1	1 = Yes	Shared With the other staff
A11: Adherence counselling		E11: Table	1	1 = Yes	OTHER CONSELLORS
A11: Adherence counselling		E03: Chairs	4	1 = Yes	WITH OTHER COSELLORS
A07: Testing for HIV		E11: Table	2	1 = Yes	WITH OTHER CONSELOR
A07: Testing for HIV		E03: Chairs	4	1 = Yes	WITH OTHER CONSELLORS AMONG INMATES
A10: Counselling after result		E11: Table	1	1 = Yes	WITH OTHER CONSELLOR AMONG PATIENTS
A10: Counselling after result		E03: Chairs	4	1 = Yes	WIT OTHER CONSELLOR AMONG PATIENTS
A22: Admin		E11: Table	1	1 = Yes	WITH OTHER CONSELLOR
A22: Admin		E03: Chairs	4	1 = Yes	SHARED WITH OTHER CONSELLORS AMONG PATIENTS
A12: Educational messages to patients about HIV, treatment adherence		E13: Counselling Flipchart	2	1 = Yes	WITH OTHER CONSELLORS AMONG ALL PATIENTS
A24: Data collection (CRFs and Survey for TasP)		E03: Chairs	1	1 = Yes	I ues it wth the patients
A24: Data collection (CRFs and Survey for TasP)		E04: Desk	1	1 = Yes	Shared with the staff
A24: Data collection (CRFs and Survey for TasP)		E05: Filing cabinets	1	1 = Yes	Shared with other staff
A24: Data collection (CRFs and Survey for TasP)		E07: Laptop / desktop computer	1	0 = No
A24: Data collection (CRFs and Survey for TasP)		E09: Water basin/Sink	1	1 = Yes
A26: Meetings related to HIV and TB care		E07: Laptop / desktop computer	1	0 = No
A30: Lunch break		E03: Chairs	1	1 = Yes	Shared with the other staff
A30: Lunch break		E11: Table	1	1 = Yes	Shared with the other staff
A31: Tea break		E04: Desk	1	1 = Yes	Shared with the staff
A31: Tea break		E11: Table	1	1 = Yes	Shared with the staff
A17: Liaison with correctional staff and inmates		E11: Table	1	1 = Yes	with other officers
A17: Liaison with correctional staff and inmates		E03: Chairs	1	1 = Yes	with other officers
A03: Escorting inmates to clinic visits		E18: Other, specify	1	1 = Yes	with other officers among all inmates
A01: Gathering inmates to be tested		E03: Chairs	2	1 = Yes	with other staff & inmates
A01: Gathering inmates to be tested		E11: Table	1	1 = Yes	with other staff among inmates
A04: Group counselling		E03: Chairs	2	1 = Yes	with other staff & inmates
A04: Group counselling		E11: Table	1	1 = Yes	with other staff and inmates
A05: Pre-testing counselling		E03: Chairs	2	1 = Yes	with other staff and inmates
A05: Pre-testing counselling		E11: Table	1	1 = Yes	with other staff and inmates
A07: Testing for HIV		E03: Chairs	2	1 = Yes	with other staff and inmates
A07: Testing for HIV		E11: Table	1	1 = Yes	with other staff and inmates
A10: Counselling after result		E03: Chairs	2	1 = Yes	with other staff and inmates
A10: Counselling after result		E11: Table	1	1 = Yes	with other staff and inmates
A22: Admin		E15: Stapler/Staples	1	1 = Yes	with other staff and among inmates
A22: Admin		E03: Chairs	1	1 = Yes	with other staff and inmates
A22: Admin		E11: Table	1	1 = Yes	with other staff and inmates
A22: Admin		E05: Filing cabinets	1	1 = Yes	shared with other staff
A22: Admin		E03: Chairs	1	0 = No
A22: Admin		E11: Table	1	1 = Yes	with other data associate
A22: Admin		E07: Laptop / desktop computer	1	0 = No
A31: Tea break		E11: Table	1	1 = Yes	WITH OTHER DATA ASSOCIATE
A31: Tea break		E03: Chairs	1	0 = No
A24: Data collection (CRFs and Survey for TasP)		E04: Desk	1	1 = Yes	WITH OTHER DATA ASSOCIATE
A24: Data collection (CRFs and Survey for TasP)		E03: Chairs	1	1 = Yes	WITH OTHER DATA ASSOCIATE
A24: Data collection (CRFs and Survey for TasP)		E05: Filing cabinets	1	1 = Yes	WITH OTHER STAFF AMONG ALL INMATES
A24: Data collection (CRFs and Survey for TasP)		E07: Laptop / desktop computer	1	0 = No
A24: Data collection (CRFs and Survey for TasP)		E14: Perforator	1	1 = Yes	WITH OTHER STAFF
A24: Data collection (CRFs and Survey for TasP)		E17: Internet Dongle	1	1 = Yes	WITH OTHER STAFF
A24: Data collection (CRFs and Survey for TasP)		E15: Stapler/Staples	1	1 = Yes	WITH OTHER STAFF
A25: Management and upload of HIV and TB data		E03: Chairs	1	0 = No
A25: Management and upload of HIV and TB data		E11: Table	1	1 = Yes	WITH OTHER DATA ASSOCIATE
A25: Management and upload of HIV and TB data		E07: Laptop / desktop computer	1	0 = No
A25: Management and upload of HIV and TB data		E17: Internet Dongle	1	1 = Yes	WITH OTHER DATA ASSOCIATE
A13: Counselling and enrolment in TasP study		E11: Table		1 = Yes	WITH OTHER DATA ASSOCIATE
A13: Counselling and enrolment in TasP study		E03: Chairs	1	0 = No
A29: Pre-departure counselling and referral planning		E11: Table	1	1 = Yes	WITH OTHER DATA ASSOCIATE
A29: Pre-departure counselling and referral planning		E03: Chairs	1	0 = No
A31: Tea break		E11: Table	1	1 = Yes	WITH OTHER DATA ASSOCIATE
A31: Tea break		E03: Chairs	1	0 = No
A04: Group counselling		E11: Table	1	1 = Yes	SHARED WITH THE OTHER STAFF
A04: Group counselling		E03: Chairs	3	1 = Yes	SHARED WITH THE OTHER STAFF
A04: Group counselling		E04: Desk	1	1 = Yes	SHARED AMONG THE INMATES
A07: Testing for HIV		E03: Chairs	3	1 = Yes	SHARED WITH THE OTHER STAFF
A07: Testing for HIV		E11: Table	1	1 = Yes	SHARED WITH THE OTHER
A07: Testing for HIV		E04: Desk	1	1 = Yes	SHARED WITH THE OTHER STAFF
A13: Counselling and enrolment in TasP study		E05: Filing cabinets	1	1 = Yes	SHARED WITH THE OTHER STAFF
A13: Counselling and enrolment in TasP study		E15: Stapler/Staples	2	1 = Yes	SHARED WITH THE OTHER STAFF
A13: Counselling and enrolment in TasP study		E14: Perforator	2	1 = Yes	SHARED WITH THE OTHER STAFF
A22: Admin		E03: Chairs	3	1 = Yes	SHARED WITH OTHER STAFF
A22: Admin		E11: Table	1	1 = Yes	SHARED WITH THE OTHER STAFF
A24: Data collection (CRFs and Survey for TasP)		E11: Table	1	1 = Yes	SHARED WITH THE OTHER STAFF
A24: Data collection (CRFs and Survey for TasP)		E03: Chairs	3	1 = Yes	SHARED WITH THE OTHER STAFF
A24: Data collection (CRFs and Survey for TasP)		E14: Perforator	2	1 = Yes	SHARED WITH THE OTHER STAFF
A24: Data collection (CRFs and Survey for TasP)		E15: Stapler/Staples	2	1 = Yes	SHARED WITH THE OTHER STAFF
A29: Pre-departure counselling and referral planning		E05: Filing cabinets	1	1 = Yes	SHARED AMONG THE STAFF
A29: Pre-departure counselling and referral planning		E14: Perforator	2	1 = Yes	SHARED WITH THE OTHER STAFF
A29: Pre-departure counselling and referral planning		E15: Stapler/Staples	2	1 = Yes	SHARED AMONG THE OTHER STAFF
A05: Pre-testing counselling		E11: Table	1	1 = Yes	SHARED AMONG THE OTHER STAFF
A05: Pre-testing counselling		E03: Chairs	3	1 = Yes	SHARED AMONG THE OTHER STAFF
A05: Pre-testing counselling		E04: Desk	1	1 = Yes	SHATRED WITH THE OTHER STAFF
A06: Screening for HIV		E11: Table	1	1 = Yes	SHARED AMONG THE STAFF
A06: Screening for HIV		E03: Chairs	3	1 = Yes	SHARED AMONG THE STAFF
A06: Screening for HIV		E04: Desk	1	1 = Yes	SHARED WITH THE OTHER STAFF
A05: Pre-testing counselling		E11: Table	1	1 = Yes	AMONG THE STAFF
A05: Pre-testing counselling		E03: Chairs	3	1 = Yes	AMONG STAFF AND AMONG INMATES
A05: Pre-testing counselling		E04: Desk	3	1 = Yes	AMONG THE INMATES
A06: Screening for HIV		E11: Table	1	1 = Yes	AMONG THE STAFF
A06: Screening for HIV		E03: Chairs	3	1 = Yes	AMONG STAFF AND ALL INMATES
A06: Screening for HIV		E04: Desk	3	1 = Yes	AMONG INMATES
A10: Counselling after result		E03: Chairs	3	1 = Yes	WITH OTHER INMATES
A10: Counselling after result		E11: Table	1	1 = Yes	AMONG STAFF
A10: Counselling after result		E04: Desk	2	1 = Yes	AMONG INMATES
A22: Admin		E11: Table	1	1 = Yes	OTHER INMATES
A22: Admin		E03: Chairs	3	1 = Yes	AMONG INMATES
A26: Meetings related to HIV and TB care		E11: Table	1	1 = Yes	WITH THE STAFF
A26: Meetings related to HIV and TB care		E03: Chairs	3	1 = Yes	AMONG STAFF
A26: Meetings related to HIV and TB care		E04: Desk	3	1 = Yes	AMONG INMATES
A28: Training related to HIV and TB care		E11: Table	1	1 = Yes	WITH OTHER STAFF
A28: Training related to HIV and TB care		E03: Chairs	3	1 = Yes	WITH THE STAFF
A28: Training related to HIV and TB care		E04: Desk	3	1 = Yes	WITH OTHER STAFF
A29: Pre-departure counselling and referral planning		E09: Water basin/Sink	1	1 = Yes	WITH OTHER STAFF AND NMATES
A09: Collection of sputum samples		E12: Cooler Box	1	1 = Yes	STAFF AND INMATES
A09: Collection of sputum samples		E04: Desk	1	1 = Yes	OTHER PEERS AMONG PATIENTS
A09: Collection of sputum samples		E12: Cooler Box	1	1 = Yes	WITH OTHER PEERS AMONG PATIENTS
A21: Cleaning clinic and cells of sick patients		E09: Water basin/Sink	1	1 = Yes	PEER EDUCATORS
A22: Admin		E11: Table	1	1 = Yes	OTHER PEER EDUCATORS FOR ALL PATIENTS
A22: Admin		E03: Chairs	1	1 = Yes	WITH OTHER PEER EDUCATORS FOR ALL PATIENTS
A32: Other, specify	ENROLLING REFERED CLIENTS INTO CARE	E11: Table	1	1 = Yes	WITH OTHER PEER EDUCATORS FOR ALL PATIENTS
A32: Other, specify	ENROLLING REFERED CLIENTS INTO CARE	E03: Chairs	1	1 = Yes	WITH OTHER PEER EDUCATORS FOR ALL PATIENTS
A32: Other, specify	ENROLLING REFERED CLIENTS INTO CARE	E14: Perforator	1	1 = Yes	WITH OTHER PEER EDUCATORS FOR ALL PATIENTS
A32: Other, specify	ENROLLING REFERED CLIENTS INTO CARE	E15: Stapler/Staples	1	1 = Yes	WITH OTHER EDUCATORS FOR ALL PATIENTS
A32: Other, specify	ENROLLING REFERED CLIENTS INTO CARE	E16: Storage Boxes	1	1 = Yes	WITH OTHER PEER EDUCATORS FOR ALL PATIENTS
A22: Admin		E11: Table	1	1 = Yes	WITH THE OTHER CONSELLORS
A22: Admin		E03: Chairs	3	1 = Yes	OTHER CONSELLORS AND INMATES
A09: Collection of sputum samples		E13: Counselling Flipchart	1	1 = Yes	AMONG INMATES
A09: Collection of sputum samples		E04: Desk	1	1 = Yes	AMONG INMATES
A09: Collection of sputum samples		E03: Chairs	3	1 = Yes	OTHER STAFF AND AMONG INMATES
A26: Meetings related to HIV and TB care		E11: Table	1	1 = Yes	AMONG EVERYONE ATTENDING
A26: Meetings related to HIV and TB care		E03: Chairs	3	1 = Yes	AMONG STAFF ATTENDING
A26: Meetings related to HIV and TB care		E04: Desk	3	1 = Yes	AMONG THE INMATES
A28: Training related to HIV and TB care		E11: Table	1	1 = Yes	AMONG EVERYONE ATTENDING
A28: Training related to HIV and TB care		E03: Chairs	3	1 = Yes	AMONG THE STAFF ATTENDING
A28: Training related to HIV and TB care		E04: Desk	3	1 = Yes	AMONG THE INMATES
A21: Cleaning clinic and cells of sick patients		E09: Water basin/Sink	1	1 = Yes	AMONG THE INMATES
A21: Cleaning clinic and cells of sick patients		E09: Water basin/Sink	1	1 = Yes	with other peer educators
A22: Admin		E11: Table	1	1 = Yes	with other peer educators
A22: Admin		E03: Chairs	1	1 = Yes	with other peer educators
A21: Cleaning clinic and cells of sick patients		E09: Water basin/Sink	1	1 = Yes	SHARED WITH OTHER PEER EDUCATORS
A19: Storage of TB and HIV drugs		E05: Filing cabinets	1	1 = Yes	among patients in a cell
A21: Cleaning clinic and cells of sick patients		E09: Water basin/Sink	1	0 = No
A09: Collection of sputum samples		E12: Cooler Box	1	1 = Yes	among inmates
A12: Educational messages to patients about HIV, treatment adherence		E09: Water basin/Sink	1	1 = Yes	among inmates
A22: Admin		E03: Chairs	3	1 = Yes	among consellors
A22: Admin		E11: Table	1	1 = Yes	among the staff
A32: Other, specify	bathing sick inmates	E09: Water basin/Sink	1	1 = Yes	among patients in a cell
A19: Storage of TB and HIV drugs		E16: Storage Boxes	1	1 = Yes	among inmates in a cell
A21: Cleaning clinic and cells of sick patients		E09: Water basin/Sink	1	0 = No
A09: Collection of sputum samples		E12: Cooler Box	1	1 = Yes	AMONG INMATES
A21: Cleaning clinic and cells of sick patients		E09: Water basin/Sink	1	1 = Yes	NOTT SHARED
A23: Short and clinical follow-up with HIV and TB patients		E03: Chairs	2	0 = No
A23: Short and clinical follow-up with HIV and TB patients		E11: Table	1	0 = No
A23: Short and clinical follow-up with HIV and TB patients		E07: Laptop / desktop computer	1	0 = No
A23: Short and clinical follow-up with HIV and TB patients		E08: Portable CD reader	1	1 = Yes	AMONG THE STAFF
A23: Short and clinical follow-up with HIV and TB patients		E09: Water basin/Sink	1	1 = Yes	AMONG THE STAFF
A14: Collection of bloods		E12: Cooler Box	1	1 = Yes	AMONG THE INMATES
A14: Collection of bloods		E15: Stapler/Staples	3	1 = Yes	AMONG THE INMATES
A14: Collection of bloods		E14: Perforator	2	1 = Yes	AMONG THE STAFF
A14: Collection of bloods		E02: Cell phone (Pre-paid)	1	0 = No
A05: Pre-testing counselling		E03: Chairs	2	0 = No
A05: Pre-testing counselling		E04: Desk	1	1 = Yes	AMONG THE INMATES
A05: Pre-testing counselling		E11: Table	1	1 = Yes	AMONG THE STAFF
A04: Group counselling		E11: Table	1	0 = No
A04: Group counselling		E03: Chairs	2	0 = No
A24: Data collection (CRFs and Survey for TasP)		E11: Table	1	0 = No
A24: Data collection (CRFs and Survey for TasP)		E03: Chairs	2	0 = No
A15: ART initiation		E05: Filing cabinets	1	1 = Yes	AMONG STAFF
A15: ART initiation		E03: Chairs	2	0 = No
A15: ART initiation		E11: Table	1	0 = No
A16: ART maintenance		E05: Filing cabinets	1	1 = Yes	AMONG THE STAFF
A16: ART maintenance		E03: Chairs	2	0 = No
A16: ART maintenance		E11: Table	1	0 = No
A18: Distribution of TB and HIV drugs		E03: Chairs	2	0 = No
A18: Distribution of TB and HIV drugs		E11: Table	1	0 = No
A26: Meetings related to HIV and TB care		E05: Filing cabinets	2	1 = Yes	AMONG THE STAFF
A26: Meetings related to HIV and TB care		E11: Table	1	1 = Yes	AMOG THE STAFF
A23: Short and clinical follow-up with HIV and TB patients		E01: Physical Exam Equipment	1	1 = Yes	AMONG THE IMATES
A04: Group counselling		E04: Desk	1	1 = Yes	with other inmates
A08: Symptom screening for TB		E04: Desk	1	1 = Yes	among inmates
A09: Collection of sputum samples		E04: Desk	1	1 = Yes	among inmates
A09: Collection of sputum samples		E12: Cooler Box	1	1 = Yes	with other peers among inmates
A19: Storage of TB and HIV drugs		E16: Storage Boxes	2	1 = Yes	with other peers among inmates
A21: Cleaning clinic and cells of sick patients		E09: Water basin/Sink	1	1 = Yes	with other peer educators
A22: Admin		E07: Laptop / desktop computer	1	1 = Yes	with other staff
A22: Admin		E03: Chairs	1	1 = Yes	with other staff
A08: Symptom screening for TB		E07: Laptop / desktop computer	1	1 = Yes	among staff
A08: Symptom screening for TB		E08: Portable CD reader	1	1 = Yes	among staff
A08: Symptom screening for TB		E17: Internet Dongle	1	1 = Yes	among staff
A08: Symptom screening for TB		E03: Chairs	1	1 = Yes	among patients and staff
A22: Admin		E11: Table	1	1 = Yes	with other staff
A22: Admin		E03: Chairs	1	1 = Yes	among the staff
A25: Management and upload of HIV and TB data		E07: Laptop / desktop computer	1	1 = Yes	with other staff
A14: Collection of bloods		E11: Table	1	1 = Yes	shared with the other technician among patients
A14: Collection of bloods		E03: Chairs	2	1 = Yes	shared with other technician among patients
A17: Liaison with correctional staff and inmates		E11: Table	1	1 = Yes	shared other technician among patients
A17: Liaison with correctional staff and inmates		E03: Chairs	2	1 = Yes	shared with the other technician among patients
A20: Sending specimens to lab		E12: Cooler Box	1	1 = Yes	shared with other staff
A20: Sending specimens to lab		E11: Table	1	1 = Yes	shared with other technician
A20: Sending specimens to lab		E03: Chairs	1	0 = No
A22: Admin		E11: Table	1	1 = Yes	shared with other technician
A22: Admin		E03: Chairs	1	0 = No
A22: Admin		E07: Laptop / desktop computer	1	0 = No
A27: Staff supervision related to HIV and TB care		E11: Table	1	1 = Yes	shared with other technician
A27: Staff supervision related to HIV and TB care		E03: Chairs	2	1 = Yes	shared with other staff
A09: Collection of sputum samples		E10: Xpert Machine	1	1 = Yes	shared with other technician among patients
A25: Management and upload of HIV and TB data		E11: Table	1	1 = Yes	shared with other technician
A25: Management and upload of HIV and TB data		E03: Chairs	1	1 = Yes	shared with other technician
A25: Management and upload of HIV and TB data		E07: Laptop / desktop computer	1	0 = No
A08: Symptom screening for TB		E10: Xpert Machine	1	1 = Yes	shared with other technician among patients
A08: Symptom screening for TB		E11: Table	1	1 = Yes	shared with other technician among patients
A08: Symptom screening for TB		E03: Chairs	1	0 = No
A08: Symptom screening for TB		E09: Water basin/Sink	1	1 = Yes	shared with other technician
A08: Symptom screening for TB		E09: Water basin/Sink	1	1 = Yes	among the staff
A08: Symptom screening for TB		E12: Cooler Box	1	1 = Yes	among the uunmates
A08: Symptom screening for TB		E03: Chairs	1	1 = Yes	among the staff
A08: Symptom screening for TB		E11: Table	1	1 = Yes	among the staff
A08: Symptom screening for TB		E10: Xpert Machine	2	1 = Yes	with staff among patients
A06: Screening for HIV		E03: Chairs	1	1 = Yes	among the staff
A07: Testing for HIV		E03: Chairs	1	1 = Yes	among the staff
A14: Collection of bloods		E03: Chairs	1	1 = Yes	with other staff
A09: Collection of sputum samples		E12: Cooler Box	1	1 = Yes	between the staff
A25: Management and upload of HIV and TB data		E07: Laptop / desktop computer	1	1 = Yes	among staff
A01: Gathering inmates to be tested		E02: Cell phone (Pre-paid)	1	1 = Yes	OTHER STAFF
A01: Gathering inmates to be tested		E03: Chairs	1	0 = No
A01: Gathering inmates to be tested		E11: Table	1	0 = No
A06: Screening for HIV		E11: Table	1	0 = No
A06: Screening for HIV		E03: Chairs	2	1 = Yes	among patients
A08: Symptom screening for TB		E11: Table	1	1 = Yes	AMONG CLIENTS
A08: Symptom screening for TB		E03: Chairs	2	1 = Yes	AMONG PATIENTS
A08: Symptom screening for TB		E01: Physical Exam Equipment	1	1 = Yes	AMONG PATIENTS
A09: Collection of sputum samples		E11: Table	1	1 = Yes	AMONG INMATES/PATIENTS
A09: Collection of sputum samples		E03: Chairs	2	1 = Yes	AMONG PATIENTS
A14: Collection of bloods		E03: Chairs	1	1 = Yes	AMONG PATIENTS
A14: Collection of bloods		E11: Table	2	1 = Yes	AMONG PATIENTS
A16: ART maintenance		E11: Table	1	1 = Yes	AMONG PATIENTS
A16: ART maintenance		E03: Chairs	2	1 = Yes	AMONG PATIENTS
A16: ART maintenance		E01: Physical Exam Equipment	1	1 = Yes	OTHER STAFF AMONG PATIENTS
A17: Liaison with correctional staff and inmates		E11: Table	1	1 = Yes	AMONG PATIENTS
A17: Liaison with correctional staff and inmates		E03: Chairs	2	1 = Yes	AMONG PATIENTS
A17: Liaison with correctional staff and inmates		E02: Cell phone (Pre-paid)	1	1 = Yes	AMONG STAFF
A22: Admin		E11: Table	1	0 = No
A22: Admin		E03: Chairs	1	0 = No
A22: Admin		E05: Filing cabinets	1	0 = No
A22: Admin		E07: Laptop / desktop computer	1	0 = No
A22: Admin		E17: Internet Dongle	1	0 = No
A25: Management and upload of HIV and TB data		E07: Laptop / desktop computer	1	0 = No
A25: Management and upload of HIV and TB data		E11: Table	1	0 = No
A25: Management and upload of HIV and TB data		E03: Chairs	1	0 = No
A23: Short and clinical follow-up with HIV and TB patients		E11: Table	1	0 = No
A23: Short and clinical follow-up with HIV and TB patients		E03: Chairs	2	1 = Yes	AMONG PATIENTS
A10: Counselling after result		E11: Table	2	1 = Yes	SHARED AMONG THE STAFF
A10: Counselling after result		E05: Filing cabinets	2	1 = Yes	SHARED AMONG THE STAFF
A10: Counselling after result		E03: Chairs	2	1 = Yes	SHARED AMONG THE STAFF
A12: Educational messages to patients about HIV, treatment adherence		E03: Chairs	2	1 = Yes	SHARED AMONG THE STAFF
A12: Educational messages to patients about HIV, treatment adherence		E11: Table	1	1 = Yes	SHARED AOMNG THE STAFF
A13: Counselling and enrolment in TasP study		E15: Stapler/Staples	1	1 = Yes	SHARED AMONG THE STAFF
A13: Counselling and enrolment in TasP study		E05: Filing cabinets	2	1 = Yes	SHARED AMONG THE STAFF
A13: Counselling and enrolment in TasP study		E14: Perforator	2	1 = Yes	SHARED AMONG THE STAFF
A14: Collection of bloods		E09: Water basin/Sink	1	1 = Yes	SHARED AMONG THE STAFF
A14: Collection of bloods		E12: Cooler Box	1	1 = Yes	SHARED AMONG THE STAFF
A23: Short and clinical follow-up with HIV and TB patients		E01: Physical Exam Equipment	1	1 = Yes	SHARED AMONG THE STAFF
A23: Short and clinical follow-up with HIV and TB patients		E03: Chairs	2	1 = Yes	SHARED AMONG THE STAFF
A23: Short and clinical follow-up with HIV and TB patients		E11: Table	1	1 = Yes	SHARED AMONG THE STAFF
A26: Meetings related to HIV and TB care		E03: Chairs	2	1 = Yes	SHARED AMONG THE STAFF
A26: Meetings related to HIV and TB care		E11: Table	1	0 = No
A20: Sending specimens to lab		E12: Cooler Box	1	1 = Yes	SHARED AMONG THE STAFF
A03: Escorting inmates to clinic visits		E18: Other, specify	1	1 = Yes	among sick inmates
A05: Pre-testing counselling		E11: Table	1	1 = Yes	with other staff among inmates
A05: Pre-testing counselling		E03: Chairs	1	1 = Yes	other staff
A06: Screening for HIV		E11: Table	1	1 = Yes	with other staff among inmates
A06: Screening for HIV		E03: Chairs	2	1 = Yes	with other staff among inmtes
A17: Liaison with correctional staff and inmates		E11: Table	1	1 = Yes	with other staff among inmates
A17: Liaison with correctional staff and inmates		E11: Table	1	1 = Yes	with other staff
A17: Liaison with correctional staff and inmates		E03: Chairs	2	1 = Yes	with other staff among inmates
A29: Pre-departure counselling and referral planning		E11: Table	1	1 = Yes	with other staff among inmates
A29: Pre-departure counselling and referral planning		E03: Chairs	2	1 = Yes	with other staff among inmates
A17: Liaison with correctional staff and inmates		E11: Table	1	1 = Yes	shared with other pharmacist
A17: Liaison with correctional staff and inmates		E03: Chairs	1	0 = No
A18: Distribution of TB and HIV drugs		E11: Table	1	1 = Yes	shared with other pharmacist
A18: Distribution of TB and HIV drugs		E04: Desk	1	0 = No
A22: Admin		E11: Table	1	1 = Yes	shared with the other pharmacist
A22: Admin		E03: Chairs	1	0 = No
A22: Admin		E07: Laptop / desktop computer	1	1 = Yes	shared with other staff
A31: Tea break		E11: Table	1	1 = Yes	shared with other pharmacist
A31: Tea break		E03: Chairs	1	0 = No
A19: Storage of TB and HIV drugs		E18: Other, specify	4	1 = Yes	with other staff for all patients
A19: Storage of TB and HIV drugs		E18: Other, specify	1	1 = Yes	with other staff for all patients
A19: Storage of TB and HIV drugs		E18: Other, specify	1	1 = Yes	with other staff for all patients
A19: Storage of TB and HIV drugs		E18: Other, specify	4	1 = Yes
A29: Pre-departure counselling and referral planning		E03: Chairs	1	1 = Yes	among the staff
A29: Pre-departure counselling and referral planning		E11: Table	1	1 = Yes	among the staff
A29: Pre-departure counselling and referral planning		E14: Perforator	1	1 = Yes	among the staff
A22: Admin		E11: Table	1	1 = Yes	among the staff
A22: Admin		E03: Chairs	1	1 = Yes	among the staff
A22: Admin		E07: Laptop / desktop computer	1	0 = No
A22: Admin		E05: Filing cabinets	1	0 = No
A22: Admin		E11: Table	1	0 = No
A22: Admin		E03: Chairs	1	0 = No
A17: Liaison with correctional staff and inmates		E11: Table	1	0 = No
A17: Liaison with correctional staff and inmates		E04: Desk	1	0 = No
A31: Tea break		E11: Table	1	0 = No
A31: Tea break		E04: Desk	1	0 = No
A29: Pre-departure counselling and referral planning		E03: Chairs	1	1 = Yes	shared among the staff
A29: Pre-departure counselling and referral planning		E11: Table	1	1 = Yes	shared among the staff
A29: Pre-departure counselling and referral planning		E14: Perforator	1	1 = Yes	shared among the staff
A22: Admin		E03: Chairs	1	1 = Yes	shared among the staff
A22: Admin		E11: Table	1	1 = Yes	shared among the staff
A18: Distribution of TB and HIV drugs		E11: Table	1	1 = Yes	shared with the other staff
A18: Distribution of TB and HIV drugs		E04: Desk	1	0 = No
A18: Distribution of TB and HIV drugs		E03: Chairs	1	0 = No
A22: Admin		E11: Table	1	0 = No
A22: Admin		E03: Chairs	1	0 = No
A22: Admin		E07: Laptop / desktop computer	1	1 = Yes	shared among the staff
A04: Group counselling		E13: Counselling Flipchart	2	1 = Yes	WITH OTHER STAFF
A05: Pre-testing counselling		E11: Table	1	1 = Yes	AMONG STAFF
A05: Pre-testing counselling		E03: Chairs	4	1 = Yes	AMONG STAFF
A06: Screening for HIV		E03: Chairs	1	1 = Yes	AMONG STAFF
A06: Screening for HIV		E11: Table	1	1 = Yes	AMONG STAFF
A07: Testing for HIV		E03: Chairs	4	1 = Yes	AMONG STAFF
A07: Testing for HIV		E11: Table	1	1 = Yes	AMONG STAFF
A10: Counselling after result		E03: Chairs	4	1 = Yes	AMONG STAFF
A10: Counselling after result		E11: Table	1	1 = Yes	AMONG STAFF
A11: Adherence counselling		E03: Chairs	4	1 = Yes	AMONG STAFF
A11: Adherence counselling		E11: Table	1	1 = Yes	AMONG STAFF
A12: Educational messages to patients about HIV, treatment adherence		E03: Chairs	4	1 = Yes	AMONG STAFF
A12: Educational messages to patients about HIV, treatment adherence		E11: Table	1	1 = Yes	AMONG STAFF
A12: Educational messages to patients about HIV, treatment adherence		E13: Counselling Flipchart	2	1 = Yes	AMONG STAFF
A04: Group counselling		E03: Chairs	1	1 = Yes	with other staff
A04: Group counselling		E11: Table	1	1 = Yes	with other staff among patients
A05: Pre-testing counselling		E03: Chairs	2	1 = Yes	with other staff among patients
A05: Pre-testing counselling		E11: Table	1	1 = Yes	with other staff among patients
A06: Screening for HIV		E03: Chairs	3	1 = Yes	with other staff among all patients
A06: Screening for HIV		E11: Table	1	1 = Yes	with other staff among all patients
A06: Screening for HIV		E16: Storage Boxes	1	1 = Yes	wiith other staff among all patients
A14: Collection of bloods		E03: Chairs	2	1 = Yes	with other staff among all patients
A14: Collection of bloods		E11: Table	1	1 = Yes	with other staff among all patients
A07: Testing for HIV		E03: Chairs	2	1 = Yes	with other staff among all patients
A07: Testing for HIV		E11: Table	1	1 = Yes	with other staff among all patients
A08: Symptom screening for TB		E11: Table	1	1 = Yes	with other staff among all patients
A08: Symptom screening for TB		E03: Chairs	2	1 = Yes	with other staff among all patients
A16: ART maintenance		E11: Table	1	1 = Yes	with other staff among all patients
A16: ART maintenance		E03: Chairs	2	1 = Yes	with other staff among all patients
A16: ART maintenance		E01: Physical Exam Equipment	1	1 = Yes	with other staff among all patients
A18: Distribution of TB and HIV drugs		E11: Table	1	1 = Yes	with other staff among all patients
A18: Distribution of TB and HIV drugs		E03: Chairs	2	1 = Yes	with other staff among all patients
A05: Pre-testing counselling		E03: Chairs	3	1 = Yes	shared among the staff
A05: Pre-testing counselling		E11: Table	1	1 = Yes	among the staff
A06: Screening for HIV		E03: Chairs	3	1 = Yes	among staff
A06: Screening for HIV		E11: Table	1	1 = Yes	among the staff
A07: Testing for HIV		E01: Physical Exam Equipment	1	1 = Yes	with staff among patients
A07: Testing for HIV		E11: Table	1	1 = Yes	among the staff
A07: Testing for HIV		E03: Chairs	3	1 = Yes	among the staff and patients
A08: Symptom screening for TB		E11: Table	1	1 = Yes	among staff
A08: Symptom screening for TB		E03: Chairs	1	1 = Yes	among the staff
A10: Counselling after result		E03: Chairs	3	1 = Yes	among staff
A10: Counselling after result		E11: Table	1	1 = Yes	amog staff
A14: Collection of bloods		E03: Chairs	3	1 = Yes	among staff
A14: Collection of bloods		E11: Table	1	1 = Yes	among staff
A22: Admin		E07: Laptop / desktop computer	1	1 = Yes	with other staff
A22: Admin		E03: Chairs	1	1 = Yes	with other staff
A22: Admin		E11: Table	1	1 = Yes	with other staff
A05: Pre-testing counselling		E11: Table	1	1 = Yes	with other staff among patients
A05: Pre-testing counselling		E03: Chairs	2	1 = Yes	with other staff among patients
A06: Screening for HIV		E11: Table	1	1 = Yes	with other staff among patients
A06: Screening for HIV		E03: Chairs	2	1 = Yes	with other staff among patients
A07: Testing for HIV		E11: Table	1	1 = Yes	with other staff among patients
A07: Testing for HIV		E03: Chairs	2	1 = Yes	with other staff among patients
A16: ART maintenance		E11: Table	1	1 = Yes	with other staff among inmates
A16: ART maintenance		E03: Chairs	2	1 = Yes	with other staff among inmates
A16: ART maintenance		E01: Physical Exam Equipment	1	1 = Yes	with other staff among inmates
A18: Distribution of TB and HIV drugs		E11: Table	1	1 = Yes	with other staff among inmates
A18: Distribution of TB and HIV drugs		E03: Chairs	2	1 = Yes	with other staff among inmates
A18: Distribution of TB and HIV drugs		E16: Storage Boxes	1	1 = Yes	with other staff among inmates
A19: Storage of TB and HIV drugs		E16: Storage Boxes	1	1 = Yes	with other staff among patients
A19: Storage of TB and HIV drugs		E06: Fridge	1	1 = Yes	with other staff among inmates
A20: Sending specimens to lab		E12: Cooler Box	1	1 = Yes	with other staff among inmates
A08: Symptom screening for TB		E11: Table	1	1 = Yes	with other staff among inmates
A08: Symptom screening for TB		E03: Chairs	2	1 = Yes	with other staff among inmates
A10: Counselling after result		E11: Table	1	1 = Yes	with other staff among inmates
A10: Counselling after result		E03: Chairs	2	1 = Yes	with other staff among inmates
A11: Adherence counselling		E11: Table	1	1 = Yes	with other staff among inmates
A11: Adherence counselling		E03: Chairs	2	1 = Yes	with other staff among inmates
A12: Educational messages to patients about HIV, treatment adherence		E11: Table	1	1 = Yes	with other staff among patients
A12: Educational messages to patients about HIV, treatment adherence		E03: Chairs	2	1 = Yes	with other staff among patients
A14: Collection of bloods		E11: Table	1	1 = Yes	with other staff among patients
A14: Collection of bloods		E03: Chairs	2	1 = Yes	with other staff among inmates
A15: ART initiation		E01: Physical Exam Equipment	1	1 = Yes	with other staff among patients
A15: ART initiation		E05: Filing cabinets	1	1 = Yes	with other staff among patients
A15: ART initiation		E11: Table	1	1 = Yes	with other staff among patients
A15: ART initiation		E03: Chairs	2	1 = Yes	with other staff among patients
A15: ART initiation		E12: Cooler Box	1	1 = Yes	with other staff among inmates
A12: Educational messages to patients about HIV, treatment adherence		E03: Chairs	2	1 = Yes	one is shared among inmates one is not
A12: Educational messages to patients about HIV, treatment adherence		E11: Table	1	0 = No
A17: Liaison with correctional staff and inmates		E11: Table	1	0 = No
A17: Liaison with correctional staff and inmates		E03: Chairs	4	1 = Yes	3 are shared with the other staff among inmates
A22: Admin		E11: Table	1	0 = No
A22: Admin		E03: Chairs	1	0 = No
A22: Admin		E05: Filing cabinets	1	0 = No
A27: Staff supervision related to HIV and TB care		E11: Table	1	0 = No
A27: Staff supervision related to HIV and TB care		E03: Chairs	4	1 = Yes	shared with other staff
A29: Pre-departure counselling and referral planning		E11: Table	1	0 = No
A29: Pre-departure counselling and referral planning		E03: Chairs	4	1 = Yes	shared with other staff
A29: Pre-departure counselling and referral planning		E05: Filing cabinets	1	0 = No
A30: Lunch break		E11: Table	1	0 = No
A30: Lunch break		E03: Chairs	1	0 = No
A27: Staff supervision related to HIV and TB care		E03: Chairs	8	0 = No
A27: Staff supervision related to HIV and TB care		E04: Desk	10	1 = Yes	shared among the staff
A27: Staff supervision related to HIV and TB care		E05: Filing cabinets	5	1 = Yes	shared among the staff
A27: Staff supervision related to HIV and TB care		E07: Laptop / desktop computer	1	0 = No
A26: Meetings related to HIV and TB care		E07: Laptop / desktop computer	1	0 = No
A26: Meetings related to HIV and TB care		E03: Chairs	8	0 = No
A26: Meetings related to HIV and TB care		E04: Desk	1	0 = No
A31: Tea break		E03: Chairs	3	1 = Yes	shared among the staff
A31: Tea break		E04: Desk	2	1 = Yes	shared among the staff

## Sheet: Supplies_data
Activity code	Other activity	Supplies code	Quantity	Is the item shared?	If item shared, specify with who?
A20: Sending specimens to lab		S01: Testing for HIV/Hepatitis B supplies	1	0 = No
A02: Finding patients for clinic visits, group test		S04: A4 book	1	1 = Yes	shared with other counsellor for all inmates
A02: Finding patients for clinic visits, group test		S15: Admission Book	1	1 = Yes	shared with the other counsellor for all inmates
A32: Other, specify	preparing client or inmate list	S15: Admission Book	1	1 = Yes	shared with other counsellor for all inmates
A07: Testing for HIV		S01: Testing for HIV/Hepatitis B supplies	1	0 = No
A07: Testing for HIV		S08: Methylated Spirit	1	1 = Yes	shared with other counsellor among inmates
A07: Testing for HIV		S17: Biohazard Box	1	1 = Yes	shared with the other counsellor among inmates
A07: Testing for HIV		S28: Register (HTC Register, Daily Register, TB Register)	1	1 = Yes	shared with other counsellor among inmates
A07: Testing for HIV		S29: Sharps Container	1	1 = Yes	shared with other counsellor among inmates
A10: Counselling after result		S01: Testing for HIV/Hepatitis B supplies	1	0 = No
A22: Admin		S28: Register (HTC Register, Daily Register, TB Register)	1	1 = Yes	shared with other counsellor among inmates
A25: Management and upload of HIV and TB data		S28: Register (HTC Register, Daily Register, TB Register)	1	1 = Yes	shared with other counsellor among inmates
A32: Other, specify	Preparing client / inmate list	S15: Admission Book	1	1 = Yes	Shared with the other counsellor among inmates
A32: Other, specify	Preparing client / inmates list	S04: A4 book	1	1 = Yes	With the other counsellor among the inmates
A06: Screening for HIV		S28: Register (HTC Register, Daily Register, TB Register)	1	1 = Yes	other staff
A07: Testing for HIV		S01: Testing for HIV/Hepatitis B supplies	1	0 = No
A07: Testing for HIV		S08: Methylated Spirit	1	1 = Yes	inmates
A10: Counselling after result		S01: Testing for HIV/Hepatitis B supplies	1	0 = No
A25: Management and upload of HIV and TB data		S07: Clinical Forms	1	1 = Yes	with other staff
A22: Admin		S28: Register (HTC Register, Daily Register, TB Register)	1	1 = Yes	other staff
A32: Other, specify	ENSURING FOOD SUPPLY TO SICK INMATES (SPECIAL DIET)	S04: A4 book	1	1 = Yes	AMONG INMATES
A32: Other, specify	ENSURING FOOD SUPPLY TO SICK INMATES (SPECIAL DIET)	S05: Airtime	10	1 = Yes	AMONG INMATES
A32: Other, specify	ENSURING FFOOD SECURITY FOR SICK INMATES(SPECIAL DIETS)	S18: Fasteners/Folders/Hanging Folders		1 = Yes	AMONG INMATES
A05: Pre-testing counselling		S01: Testing for HIV/Hepatitis B supplies	1	0 = No
A05: Pre-testing counselling		S08: Methylated Spirit	1	1 = Yes	WITH OTHER STAFF AMONG ALL INMATES
A05: Pre-testing counselling		S26: Cotton Roll	1	1 = Yes	OTHER STAFF AMONG ALL INMATES
A05: Pre-testing counselling		S28: Register (HTC Register, Daily Register, TB Register)	1	1 = Yes	OTHER STAFF AMONG
A05: Pre-testing counselling		S29: Sharps Container	1	1 = Yes	OTHER STAFF AMONG ALL INMATES
A29: Pre-departure counselling and referral planning		S18: Fasteners/Folders/Hanging Folders	1	0 = No
A07: Testing for HIV		S01: Testing for HIV/Hepatitis B supplies	1	0 = No
A07: Testing for HIV		S16: Biohazard Bags	1	1 = Yes	WITH OTHER CONSELLORS
A07: Testing for HIV		S28: Register (HTC Register, Daily Register, TB Register)	1	1 = Yes	SHARED WITH OTHER CONSELLOR AMONG ALL PATIENTS
A07: Testing for HIV		S29: Sharps Container	1	1 = Yes	WITH OTHER CONSELLOR AMONG PATIENTS
A10: Counselling after result		S28: Register (HTC Register, Daily Register, TB Register)	1	1 = Yes	WITH OTHER CONSELLOR AMONG PATIENTS
A22: Admin		S28: Register (HTC Register, Daily Register, TB Register)	1	1 = Yes	WITH OTHER CONSELLOR AMONG PATIENTS
A30: Lunch break		S33: Tea Supplies (Water Heater, Cups, Tea, Sugar, Milk)	1	1 = Yes	Shared among the staff
A31: Tea break		S33: Tea Supplies (Water Heater, Cups, Tea, Sugar, Milk)	1	1 = Yes	Shared among the staff
A17: Liaison with correctional staff and inmates		S04: A4 book	1	1 = Yes	with other officer for all inmates
A07: Testing for HIV		S08: Methylated Spirit	1	1 = Yes	shared among inmates
A07: Testing for HIV		S01: Testing for HIV/Hepatitis B supplies	1	0 = No
A07: Testing for HIV		S16: Biohazard Bags	1	1 = Yes	shared among inmates
A07: Testing for HIV		S17: Biohazard Box	1	1 = Yes	shared amnog inmates
A07: Testing for HIV		S19: Gloves	1	1 = Yes	shared among inmates
A22: Admin		S28: Register (HTC Register, Daily Register, TB Register)	1	1 = Yes	shared with the other staff among inmates
A22: Admin		S21: Lab Forms	1	1 = Yes	WITH OTHER STAFF
A22: Admin		S28: Register (HTC Register, Daily Register, TB Register)	1	1 = Yes	WITH OTHER STAFF FOR ALL INMATES
A24: Data collection (CRFs and Survey for TasP)		S28: Register (HTC Register, Daily Register, TB Register)	1	1 = Yes	WITH OTHER STAFF AMONG ALL INMATES
A24: Data collection (CRFs and Survey for TasP)		S32: Study Forms	1	1 = Yes	WITH OTHER STAFF OR ALL PATIENTS
A24: Data collection (CRFs and Survey for TasP)		S21: Lab Forms	1	1 = Yes	WITH OTHER STAFF
A25: Management and upload of HIV and TB data		S32: Study Forms	1	1 = Yes	WITH OTHER STAFF
A13: Counselling and enrolment in TasP study		S32: Study Forms	1	1 = Yes	WITH OTHER STAFF
A13: Counselling and enrolment in TasP study		S28: Register (HTC Register, Daily Register, TB Register)	1	1 = Yes	WITH OTHER STAFF AMONG ALL INMATES
A29: Pre-departure counselling and referral planning		S32: Study Forms	1	1 = Yes	WITH OTHER STAFF
A31: Tea break		S33: Tea Supplies (Water Heater, Cups, Tea, Sugar, Milk)	1	1 = Yes	WITH OTHER STAFF
A06: Screening for HIV		S28: Register (HTC Register, Daily Register, TB Register)	1	1 = Yes	SHARED AMONG THE INMATES
A05: Pre-testing counselling		S01: Testing for HIV/Hepatitis B supplies	1	0 = No
A07: Testing for HIV		S07: Clinical Forms	1	0 = No
A07: Testing for HIV		S29: Sharps Container	1	1 = Yes	SHARED WITH THE OTHER COUNSELLOR AMONG INMATES
A10: Counselling after result		S01: Testing for HIV/Hepatitis B supplies	1	0 = No
A13: Counselling and enrolment in TasP study		S31: Standard Operating Protocol	3	1 = Yes	SHARED AMONG THE STAFF
A13: Counselling and enrolment in TasP study		S31: Standard Operating Protocol	1	0 = No
A24: Data collection (CRFs and Survey for TasP)		S31: Standard Operating Protocol	1	0 = No
A22: Admin		S28: Register (HTC Register, Daily Register, TB Register)	1	1 = Yes	SHARED AMONG THE INMATES AMONG INMATES
A29: Pre-departure counselling and referral planning		S27: Alcohol swabs/webcol	1	1 = Yes	SHARED AMONG THE STAFF AMONG INMATES
A29: Pre-departure counselling and referral planning		S07: Clinical Forms	1	0 = No
A29: Pre-departure counselling and referral planning		S05: Airtime	10	0 = No
A29: Pre-departure counselling and referral planning		S18: Fasteners/Folders/Hanging Folders	1	1 = Yes	SHARED AMONG THE INMATES
A29: Pre-departure counselling and referral planning		S31: Standard Operating Protocol	1	1 = Yes	SHARED AMONG THE STAFF
A29: Pre-departure counselling and referral planning		S32: Study Forms	1	0 = No
A22: Admin		S28: Register (HTC Register, Daily Register, TB Register)	1	1 = Yes	AMONG INMATES
A09: Collection of sputum samples		S04: A4 book	1	1 = Yes	WITH OTHER PEER EDUCATORS FOR ALL PATIENTS
A09: Collection of sputum samples		S30: Sputum Book/TB Suspect Register	1	1 = Yes	other peer educators among all patients
A09: Collection of sputum samples		S19: Gloves	1	0 = No
A09: Collection of sputum samples		S03: Collection of Sputum supplies	1	0 = No
A21: Cleaning clinic and cells of sick patients		S06: Cleaning supplies	1	1 = Yes	other peer educators
A22: Admin		S28: Register (HTC Register, Daily Register, TB Register)	1	1 = Yes	WITH OTHER PEER EDUCATORS AMONG INMATES
A32: Other, specify	ENROLLING REFERRED CLIENTS INTO CARE	S18: Fasteners/Folders/Hanging Folders	1	1 = Yes	NOT SHARED
A32: Other, specify	ENROLLING REFERRED CLIENTS INTO CARE	S28: Register (HTC Register, Daily Register, TB Register)	1	1 = Yes	WITH OTHER PEER EDUCATORS AMONG ALL PATIENTS
A09: Collection of sputum samples		S03: Collection of Sputum supplies	1	0 = No
A09: Collection of sputum samples		S19: Gloves	1	0 = No
A09: Collection of sputum samples		S30: Sputum Book/TB Suspect Register	1	1 = Yes	AMONG THE INMATES
A09: Collection of sputum samples		S04: A4 book	1	1 = Yes	AMONG THE INMATES
A21: Cleaning clinic and cells of sick patients		S06: Cleaning supplies	1	1 = Yes	AMONG THE INMATES
A28: Training related to HIV and TB care		S30: Sputum Book/TB Suspect Register	1	1 = Yes	AMONG INMATES
A28: Training related to HIV and TB care		S04: A4 book	1	1 = Yes	AMONG INMATES
A22: Admin		S28: Register (HTC Register, Daily Register, TB Register)	1	1 = Yes	among inmates
A21: Cleaning clinic and cells of sick patients		S06: Cleaning supplies	1	1 = Yes	with other peer educators
A22: Admin		S28: Register (HTC Register, Daily Register, TB Register)	1	1 = Yes	with other peer educators
A21: Cleaning clinic and cells of sick patients		S06: Cleaning supplies	1	1 = Yes	SHARED WITH OTHER PEERS EDUCATORS
A22: Admin		S28: Register (HTC Register, Daily Register, TB Register)	1	1 = Yes	among inmates
A21: Cleaning clinic and cells of sick patients		S19: Gloves	1	0 = No
A21: Cleaning clinic and cells of sick patients		S06: Cleaning supplies	1	1 = Yes	in a cell
A32: Other, specify	bathing sick inmates	S19: Gloves	1	0 = No
A32: Other, specify	bathing sick inmates	S06: Cleaning supplies	1	1 = Yes	among sick inmates in a cell
A09: Collection of sputum samples		S03: Collection of Sputum supplies	1	0 = No
A22: Admin		S28: Register (HTC Register, Daily Register, TB Register)	1	1 = Yes	among the inmates
A21: Cleaning clinic and cells of sick patients		S06: Cleaning supplies	1	0 = No
A21: Cleaning clinic and cells of sick patients		S19: Gloves	1	0 = No
A22: Admin		S04: A4 book	1	1 = Yes	among inmates in a cell
A21: Cleaning clinic and cells of sick patients		S06: Cleaning supplies	1	0 = No
A32: Other, specify	bathing sick inmates	S06: Cleaning supplies	1	1 = Yes	among patients
A09: Collection of sputum samples		S03: Collection of Sputum supplies	1	0 = No
A21: Cleaning clinic and cells of sick patients		S06: Cleaning supplies	1	0 = No
A22: Admin		S04: A4 book	1	1 = Yes	AMONG PATIENTS IN A CELL
A23: Short and clinical follow-up with HIV and TB patients		S19: Gloves	1	0 = No
A23: Short and clinical follow-up with HIV and TB patients		S08: Methylated Spirit	1	1 = Yes	WITH THE CONSELLORS
A23: Short and clinical follow-up with HIV and TB patients		S18: Fasteners/Folders/Hanging Folders	1	1 = Yes	AMONG THE PATIENTS
A23: Short and clinical follow-up with HIV and TB patients		S21: Lab Forms	1	0 = No
A23: Short and clinical follow-up with HIV and TB patients		S07: Clinical Forms	1	0 = No
A22: Admin		S05: Airtime	1	1 = Yes	AMONG STAFF
A22: Admin		S28: Register (HTC Register, Daily Register, TB Register)	1	1 = Yes	BY STAFF AMONG THE INMATES
A14: Collection of bloods		S08: Methylated Spirit	1	1 = Yes	BY THE STAFF AMONG THE INMATES
A14: Collection of bloods		S27: Alcohol swabs/webcol	1	0 = No
A14: Collection of bloods		S19: Gloves	1	0 = No
A14: Collection of bloods		S02: Collection of Bloods/ART Maintenance supplies	1	0 = No
A15: ART initiation		S21: Lab Forms	1	0 = No
A15: ART initiation		S22: Antiretroviral Therapy	1	0 = No
A15: ART initiation		S24: Cotrimoxazole	1	0 = No
A16: ART maintenance		S02: Collection of Bloods/ART Maintenance supplies	1	0 = No
A08: Symptom screening for TB		S21: Lab Forms	1	0 = No
A08: Symptom screening for TB		S28: Register (HTC Register, Daily Register, TB Register)	1	1 = Yes	with other peers among inmates
A09: Collection of sputum samples		S30: Sputum Book/TB Suspect Register	1	1 = Yes	with other peer
A09: Collection of sputum samples		S19: Gloves	1	1 = Yes	among all inmates
A09: Collection of sputum samples		S03: Collection of Sputum supplies	1	0 = No
A22: Admin		S28: Register (HTC Register, Daily Register, TB Register)	1	1 = Yes	with other peer educators among inmates
A08: Symptom screening for TB		S19: Gloves	1	0 = No
A25: Management and upload of HIV and TB data		S05: Airtime	205	1 = Yes	other staff
A08: Symptom screening for TB		S21: Lab Forms	1	0 = No
A09: Collection of sputum samples		S03: Collection of Sputum supplies	1	0 = No
A09: Collection of sputum samples		S10: Xpert Cartridges, Buffer & Supplies	1	0 = No
A20: Sending specimens to lab		S21: Lab Forms	1	0 = No
A20: Sending specimens to lab		S04: A4 book	1	1 = Yes	shared with other technician
A22: Admin		S04: A4 book	1	1 = Yes	shared with other technician
A22: Admin		S28: Register (HTC Register, Daily Register, TB Register)	1	1 = Yes	shared with other technician
A07: Testing for HIV		S02: Collection of Bloods/ART Maintenance supplies	1	0 = No
A06: Screening for HIV		S01: Testing for HIV/Hepatitis B supplies	1	0 = No
A08: Symptom screening for TB		S21: Lab Forms	1	0 = No
A12: Educational messages to patients about HIV, treatment adherence		S12: Condoms	1	0 = No
A14: Collection of bloods		S02: Collection of Bloods/ART Maintenance supplies	1	0 = No
A09: Collection of sputum samples		S03: Collection of Sputum supplies	1	0 = No
A09: Collection of sputum samples		S10: Xpert Cartridges, Buffer & Supplies	1	0 = No
A20: Sending specimens to lab		S16: Biohazard Bags	1	0 = No
A20: Sending specimens to lab		S19: Gloves	1	0 = No
A20: Sending specimens to lab		S21: Lab Forms	1	0 = No
A20: Sending specimens to lab		S30: Sputum Book/TB Suspect Register	1	1 = Yes	among imates
A20: Sending specimens to lab		S04: A4 book	1	1 = Yes	among inmates
A22: Admin		S04: A4 book	1	1 = Yes	ammong inmates
A22: Admin		S28: Register (HTC Register, Daily Register, TB Register)	1	1 = Yes	among inmates
A31: Tea break		S33: Tea Supplies (Water Heater, Cups, Tea, Sugar, Milk)	1	1 = Yes	among the staff
A06: Screening for HIV		S28: Register (HTC Register, Daily Register, TB Register)	1	1 = Yes	SHARED WITH THE OTHER STAFF AMONG PATIENTS
A08: Symptom screening for TB		S28: Register (HTC Register, Daily Register, TB Register)	1	1 = Yes	WITH OTHER STAFF AMONG INMATES
A09: Collection of sputum samples		S30: Sputum Book/TB Suspect Register	1	1 = Yes	OTHER STAFF
A09: Collection of sputum samples		S03: Collection of Sputum supplies	1	0 = No
A14: Collection of bloods		S02: Collection of Bloods/ART Maintenance supplies	1	0 = No
A14: Collection of bloods		S19: Gloves	1	0 = No
A14: Collection of bloods		S29: Sharps Container	1	1 = Yes	WITH OTHER STAFF AMONG INMATES
A14: Collection of bloods		S16: Biohazard Bags	1	1 = Yes	WITH OTHER STAFF AMONG INMATES
A16: ART maintenance		S07: Clinical Forms	1	0 = No
A23: Short and clinical follow-up with HIV and TB patients		S07: Clinical Forms	1	0 = No
A23: Short and clinical follow-up with HIV and TB patients		S12: Condoms	1	0 = No
A22: Admin		S28: Register (HTC Register, Daily Register, TB Register)	1	1 = Yes	with other staff for all patients
A30: Lunch break		S33: Tea Supplies (Water Heater, Cups, Tea, Sugar, Milk)	1	1 = Yes	SHARED AMONG THE STAFF
A14: Collection of bloods		S02: Collection of Bloods/ART Maintenance supplies	1	0 = No
A14: Collection of bloods		S28: Register (HTC Register, Daily Register, TB Register)	1	1 = Yes	SHARED AMONG THE STAFF
A13: Counselling and enrolment in TasP study		S05: Airtime	1	1 = Yes	SHARED AMONG THE STAFF
A13: Counselling and enrolment in TasP study		S32: Study Forms	1	0 = No
A13: Counselling and enrolment in TasP study		S18: Fasteners/Folders/Hanging Folders	1	0 = No
A13: Counselling and enrolment in TasP study		S32: Study Forms	1	0 = No
A22: Admin		S28: Register (HTC Register, Daily Register, TB Register)	1	1 = Yes	SHARED AMONG THE STAFF & INMATES
A23: Short and clinical follow-up with HIV and TB patients		S04: A4 book	1	1 = Yes	SHARED AMONG THE INMATES
A29: Pre-departure counselling and referral planning		S31: Standard Operating Protocol	3	1 = Yes	SHARED AMONG THE STAFF
A29: Pre-departure counselling and referral planning		S07: Clinical Forms	1	0 = No
A03: Escorting inmates to clinic visits		S07: Clinical Forms	1	0 = No
A06: Screening for HIV		S28: Register (HTC Register, Daily Register, TB Register)	1	1 = Yes	with other staff among inmates
A07: Testing for HIV		S01: Testing for HIV/Hepatitis B supplies	1	0 = No
A07: Testing for HIV		S29: Sharps Container	1	1 = Yes	with other staff among inmates
A18: Distribution of TB and HIV drugs		S04: A4 book	1	1 = Yes	shared with other pharmacist among patients
A18: Distribution of TB and HIV drugs		S22: Antiretroviral Therapy	1	0 = No
A18: Distribution of TB and HIV drugs		S23: Anti-Tuberculosis Therapy	1	0 = No
A18: Distribution of TB and HIV drugs		S24: Cotrimoxazole	1	0 = No
A18: Distribution of TB and HIV drugs		S25: Fluconzole	1	0 = No
A22: Admin		S04: A4 book	1	0 = No
A31: Tea break		S33: Tea Supplies (Water Heater, Cups, Tea, Sugar, Milk)	1	1 = Yes	shared with other pharmacist
A19: Storage of TB and HIV drugs		S22: Antiretroviral Therapy		1 = Yes	among all patients
A19: Storage of TB and HIV drugs		S23: Anti-Tuberculosis Therapy	10	1 = Yes	among all patients
A19: Storage of TB and HIV drugs		S08: Methylated Spirit		1 = Yes	among different staff for all patients
A19: Storage of TB and HIV drugs		S22: Antiretroviral Therapy		1 = Yes	for all patients
A19: Storage of TB and HIV drugs		S23: Anti-Tuberculosis Therapy	10	1 = Yes	for all patients
A29: Pre-departure counselling and referral planning		S04: A4 book	1	1 = Yes	with other reception officers among inmates
A29: Pre-departure counselling and referral planning		S15: Admission Book	1	1 = Yes	with other officers among inmates
A22: Admin		S04: A4 book	1	1 = Yes	other staff among inmates
A22: Admin		S04: A4 book	1	1 = Yes	with other officers among inmates
A22: Admin		S15: Admission Book	1	1 = Yes	with otherr officers among inmates
A31: Tea break		S33: Tea Supplies (Water Heater, Cups, Tea, Sugar, Milk)	1	1 = Yes	with other officers
A29: Pre-departure counselling and referral planning		S04: A4 book	1	1 = Yes	shared among the staff among inmates
A29: Pre-departure counselling and referral planning		S15: Admission Book	1	1 = Yes	shared among the staff among inmates
A29: Pre-departure counselling and referral planning		S18: Fasteners/Folders/Hanging Folders	1	1 = Yes	shared among the staff among the inmates
A22: Admin		S18: Fasteners/Folders/Hanging Folders	1	1 = Yes	shared among the staff among inmates
A22: Admin		S04: A4 book	1	1 = Yes	shared among the staff among inmates
A16: ART maintenance		S22: Antiretroviral Therapy	1	0 = No
A16: ART maintenance		S23: Anti-Tuberculosis Therapy	1	0 = No
A16: ART maintenance		S24: Cotrimoxazole	1	0 = No
A16: ART maintenance		S25: Fluconzole	1	0 = No
A06: Screening for HIV		S28: Register (HTC Register, Daily Register, TB Register)	1	1 = Yes	WITH STAFF AMONG INMATES
A07: Testing for HIV		S01: Testing for HIV/Hepatitis B supplies	1	0 = No
A12: Educational messages to patients about HIV, treatment adherence		S12: Condoms	1	0 = No
A04: Group counselling		S12: Condoms	1	0 = No
A04: Group counselling		S21: Lab Forms	1	0 = No
A05: Pre-testing counselling		S01: Testing for HIV/Hepatitis B supplies	1	0 = No
A05: Pre-testing counselling		S17: Biohazard Box	1	1 = Yes	with other staff among all patents
A05: Pre-testing counselling		S12: Condoms	1	0 = No
A05: Pre-testing counselling		S28: Register (HTC Register, Daily Register, TB Register)	1	1 = Yes	with other staff among all patients
A05: Pre-testing counselling		S29: Sharps Container	1	1 = Yes	with other staff among all patients
A10: Counselling after result		S01: Testing for HIV/Hepatitis B supplies	1	0 = No
A06: Screening for HIV		S12: Condoms	1	0 = No
A07: Testing for HIV		S12: Condoms	1	0 = No
A07: Testing for HIV		S01: Testing for HIV/Hepatitis B supplies	1	0 = No
A08: Symptom screening for TB		S07: Clinical Forms	1	0 = No
A16: ART maintenance		S07: Clinical Forms	1	0 = No
A18: Distribution of TB and HIV drugs		S23: Anti-Tuberculosis Therapy	1	0 = No
A06: Screening for HIV		S21: Lab Forms	1	0 = No
A07: Testing for HIV		S01: Testing for HIV/Hepatitis B supplies	1	0 = No
A14: Collection of bloods		S02: Collection of Bloods/ART Maintenance supplies	1	0 = No
A08: Symptom screening for TB		S03: Collection of Sputum supplies	1	0 = No
A03: Escorting inmates to clinic visits		S07: Clinical Forms	1	0 = No
A06: Screening for HIV		S28: Register (HTC Register, Daily Register, TB Register)	1	1 = Yes	with other staff among inmates
A07: Testing for HIV		S01: Testing for HIV/Hepatitis B supplies	1	0 = No
A07: Testing for HIV		S28: Register (HTC Register, Daily Register, TB Register)	1	1 = Yes	with other staff among inmates
A16: ART maintenance		S07: Clinical Forms	1	0 = No
A16: ART maintenance		S02: Collection of Bloods/ART Maintenance supplies	1	0 = No
A16: ART maintenance		S17: Biohazard Box	1	1 = Yes	with other staff among inmates
A16: ART maintenance		S29: Sharps Container	1	1 = Yes	with other staff among inmates
A16: ART maintenance		S18: Fasteners/Folders/Hanging Folders	1	0 = No
A18: Distribution of TB and HIV drugs		S22: Antiretroviral Therapy	1	0 = No
A18: Distribution of TB and HIV drugs		S23: Anti-Tuberculosis Therapy	1	0 = No
A18: Distribution of TB and HIV drugs		S24: Cotrimoxazole	1	0 = No
A19: Storage of TB and HIV drugs		S23: Anti-Tuberculosis Therapy	24	1 = Yes	shared among inmates
A08: Symptom screening for TB		S07: Clinical Forms	1	0 = No
A12: Educational messages to patients about HIV, treatment adherence		S13: Pamphlets	1	0 = No
A15: ART initiation		S07: Clinical Forms	1	0 = No
A15: ART initiation		S22: Antiretroviral Therapy	1	0 = No
A15: ART initiation		S24: Cotrimoxazole	28	0 = No
A22: Admin		S15: Admission Book	1	1 = Yes	shared with other staff among inmates
A22: Admin		S04: A4 book	1	1 = Yes	shared with other staff among inmates
A30: Lunch break		S33: Tea Supplies (Water Heater, Cups, Tea, Sugar, Milk)	1	0 = No
A14: Collection of bloods		S02: Collection of Bloods/ART Maintenance supplies	1	0 = No
A24: Data collection (CRFs and Survey for TasP)		S31: Standard Operating Protocol	10	1 = Yes	shared among the staff
A24: Data collection (CRFs and Survey for TasP)		S32: Study Forms	1	0 = No
A07: Testing for HIV		S01: Testing for HIV/Hepatitis B supplies	1	0 = No
A31: Tea break		S33: Tea Supplies (Water Heater, Cups, Tea, Sugar, Milk)	1	1 = Yes	shared among the staff

## Sheet: Medical tests_data
Repeat Instrument	Repeat Instance	Test	Month done	Complete?
SECTION 3: Medical Tests Table	1			Complete
SECTION 3: Medical Tests Table	1			Complete
SECTION 3: Medical Tests Table	1	Viral Loads	Month 4	Complete
SECTION 3: Medical Tests Table	2	Creatinine	Month 6	Complete
SECTION 3: Medical Tests Table	1			Complete
SECTION 3: Medical Tests Table	1			Complete
SECTION 3: Medical Tests Table	1			Complete
SECTION 3: Medical Tests Table	1	CD4	Month 1	Complete
SECTION 3: Medical Tests Table	2	ALT	Month 1	Complete
SECTION 3: Medical Tests Table	3	Creatinine	Month 1	Complete
SECTION 3: Medical Tests Table	4	Viral Load	Month 4	Complete
SECTION 3: Medical Tests Table	5	TB Screening	Month 1	Complete
SECTION 3: Medical Tests Table	6	STI screening	Month 1	Complete
SECTION 3: Medical Tests Table	1	Bsseline bloods- creatinine, CD 4, RPR	Month 1	Complete
SECTION 3: Medical Tests Table	2	Genene Expert	Month 1	Complete
SECTION 3: Medical Tests Table	3	Viral Load	Month 4 and 12	Complete
SECTION 3: Medical Tests Table	4	CD 4	Baseline and 12 Months	Complete
SECTION 3: Medical Tests Table	1	Gene Expert	Month 1	Complete
SECTION 3: Medical Tests Table	2	Culture	Month 1	Complete
SECTION 3: Medical Tests Table	3	CD 4	Month 1	Complete
SECTION 3: Medical Tests Table	4	Creatinine	Month 1, 4, 6, 12	Complete
SECTION 3: Medical Tests Table	5	Baseline Bloods	Month 1	Complete
SECTION 3: Medical Tests Table	6	Viral Load	Month 1, 6	Complete
SECTION 3: Medical Tests Table	1	Baseline: CD4, RPR, Creatinine	Month 0	Complete
SECTION 3: Medical Tests Table	2	Creatinine	Month 1	Complete
SECTION 3: Medical Tests Table	3	Creatinine + Viral Load	Month 4	Complete
SECTION 3: Medical Tests Table	4	Creatinine, Viral Load + CD4	1 year	Complete
SECTION 3: Medical Tests Table	5	Creatinine + Viral Load	Annually	Complete
SECTION 3: Medical Tests Table	1			Complete
SECTION 3: Medical Tests Table	1			Complete
SECTION 3: Medical Tests Table	1			Complete
SECTION 3: Medical Tests Table	1	Creatinine	Baseline, Month 1 and 4	Complete
SECTION 3: Medical Tests Table	2	RPR	Baseline, Month 1	Complete
SECTION 3: Medical Tests Table	3	CD 4 count	Baseline, Month 1 and 2	Complete
SECTION 3: Medical Tests Table	4	Viral Load	Month 4 and 12	Complete
SECTION 3: Medical Tests Table	1			Complete
SECTION 3: Medical Tests Table	1			Complete
SECTION 3: Medical Tests Table	1			Complete
SECTION 3: Medical Tests Table	1			Complete
SECTION 3: Medical Tests Table	1			Complete
SECTION 3: Medical Tests Table	1			Complete
SECTION 3: Medical Tests Table	1			Complete
SECTION 3: Medical Tests Table	1	Viral Load	4 Months	Complete
SECTION 3: Medical Tests Table	2	Creatinine	6 months	Complete
SECTION 3: Medical Tests Table	1	CD4	Month 0	Complete
SECTION 3: Medical Tests Table	2	TB culture	Month 0	Complete
SECTION 3: Medical Tests Table	3	Gene Expert	Month 0	Complete
SECTION 3: Medical Tests Table	4	ALT	Month 0	Complete
SECTION 3: Medical Tests Table	5	Creatinine	Month	Complete
SECTION 3: Medical Tests Table	6	Full blood count	Month 0	Complete
SECTION 3: Medical Tests Table	7	Viral Load	Month 4	Complete
SECTION 3: Medical Tests Table	1	Viral Load	Month 4	Complete
SECTION 3: Medical Tests Table	2	Creatinine	Month 1	Complete
SECTION 3: Medical Tests Table	3	CD 4	Month 1	Complete
SECTION 3: Medical Tests Table	4	Sputum test	Month 1	Complete
SECTION 3: Medical Tests Table	5			Complete
SECTION 3: Medical Tests Table	1			Complete
SECTION 3: Medical Tests Table	1			Complete
SECTION 3: Medical Tests Table	1			Complete
SECTION 3: Medical Tests Table	1	CD4	12 Month	Complete
SECTION 3: Medical Tests Table	2	Creatinine	Baseline, 1 Month, 4 Month, 6 Month, 12 Month	Complete
SECTION 3: Medical Tests Table	3	Viral Load	4 Months, 6 Months, 12 Months	Complete
SECTION 3: Medical Tests Table	1			Complete
SECTION 3: Medical Tests Table	1			Complete
SECTION 3: Medical Tests Table	2			Complete
SECTION 3: Medical Tests Table	1	Elisa	Month 0	Complete
SECTION 3: Medical Tests Table	2	Creatinine	Month 0	Complete
SECTION 3: Medical Tests Table	3	RPR	Month 0	Complete
SECTION 3: Medical Tests Table	4	FBC	Month 0	Complete
SECTION 3: Medical Tests Table	5	CD 4	Month 0	Complete
SECTION 3: Medical Tests Table	6	Creatinine	Month 0	Complete
SECTION 3: Medical Tests Table	7	Viral Load	Month 4	Complete

## Sheet: Price lists
	EQUIPMENT									SUPPLIES and DRUGS			MEDICAL TESTS
	Code	Item description	Unit Price (Kwacha)	Useful Life	PV Annuity Factor (10.5%)	EAC	Cost per minute		Code	Description	Unit Price (ZMW)		Description	Unit Price (ZMW)
	E02	Cell phone (Pre-paid)	400	2	1.71252	233.574	0.0216272		S04	A4 book	0.013		CD4	122.288
	E03	Chairs	905.17	5	3.6959	244.912	0.022677		S15	Admission Book	0.0895		HIV RNA Viral Load	327.716
	E12	Cooler Box	189	5	3.6959	51.1377	0.00473498		S05	Airtime	0	Exclude as may not be needed in routine practice	Creatinine	91.3767
	E13	Counselling Flipchart	50	5	3.6959	13.5285	0.00125264		S27	Alcohol swabs/webcol	35		RPR	90.307
	E04	Desk	1070.56	5	3.6959	289.662	0.0268205		S22	Antiretroviral Therapy		1 months supply - 1st line = 83	ALT	91.374
	E05	Filing cabinets	1767	10	5.88923	300.039	0.0277814		S23	Anti-Tuberculosis Therapy		cost per patient for 6 month treatment =258.40	Hb	94.672
	E06	Fridge	2200	10	5.88923	373.563	0.0345892		S16	Biohazard Bags	0.05		Gene Xpert	96.7092
	E07	Laptop / desktop computer	57000	5	3.6959	15422.5	1.42801		S17	Biohazard Box	0.32
	E14	Perforator	150	5	3.6959	40.5855	0.00375792		S06	Cleaning supplies	12	Cost of 500 for each cell (which holds 500 inmates), over 12 months.
	E01	Physical Exam Equipment	10850						S07	Clinical Forms	N/A
		Blood Pressure Machine	460	5	3.6959	124.462	0.0115243		S02	Collection of Bloods/ART Maintenance	243.14
		Exam Table	3250	10	5.88923	551.855	0.0510977			Blood Collection Tube	4.8
		Otoscope	1840	5	3.6959	497.849	0.0460971			Vacutainer Needle	102
		Stethoscope	300	5	3.6959	81.171	0.00751584			Vacutainer Needle Holder (EACH)	1
		Thermometer	40	5	3.6959	10.8228	0.00100211			Cotton Wool	0.34
		Torch	4400	2	1.71252	2569.31	0.237899			Alcohol Swabs	35
		Weighing Scale	560	10	5.88923	95.0888	0.00880452			Band-Aids	50
	E08	Portable CD reader	500	5	3.6959	135.285	0.0125264			Lab Forms	50
	E15	Stapler/Staples	10	5	3.6959	2.7057	0.000250528			Tourniquet	0	Exclude Tourniquet (1150) - rarely used?
	E16	Storage Boxes	150	10	5.88923	25.4702	0.00235835		S03	Collection of Sputum Samples	3.25
	E11	Table	1070.56	5	3.6959	289.662	0.0268205			Sputum Bottle (EACH)	1.5
	E09	Water basin/Sink	170	3	2.44371	69.5664	0.00644133			Specimen Bags	1.75	100 bags = 175
	E10	Xpert Machine	192891	10	5.88923	32753.2	3.0327		S12	Condoms	5
									S24	Cotrimoxazole	108	0.3 per tablet (30 per month per patient).
		Biohazard Box	32	5	3.6959	8.65824	0.000801689		S26	Cotton Roll	0.34
		Tourniquet	1150	5	3.6959	311.156	0.0288107		S18	Fasteners/Folders/Hanging Folders (each)	4.5
									S25	Fluconazole	465.12	58.14 per packet (100 pills per packet). Take 2 pills a day, 60 pills per month?
									S19	Gloves	32
									S20	Inkpad/Ink	35
									S21	Lab Forms	N/A
									S08	Methylated Spirit	0.064
									S13	Pamphlets (each)	4.5
									S14	Proficiency testing panel
									S28	Register (HTC Register, Daily Register, TB Register)	0.189
									S11	Screening tool (HTS)	N/A
									S29	Sharps Container	32
									S30	Sputum Book/TB Suspect Register	0.189	100 pages.
									S31	Standard Operating Protocol	0
									S32	Study Forms	N/A
									S33	Tea Supplies (Water Heater, Cups, Tea, Sugar, Milk)	0	Exclude - minor cost
									S01	Testing for HIV/Hepatitis B	217.66
										Determine	11.5
										Bioline	13.8
										Alere Determine HBV Test Kit 100 test	16
										Alcohol Swabs	32
										Cotton Wool	35
										Gloves	34
										Hand Sanitizer	0.06
										Linen Saver (Pack of 10)	5
										Medical Handwash	0.1
										Results Slips/Envelopes	100
									S34	Tongue Depressor Per 100	0.13
									S09	Urine dipstick	1.1	Price per 100 = 110
									S10	Xpert Cartridges, Buffer & Supplies	96.7092
